# Supplementary material for: History-dependent switch-like differentiation of keratinocytes in response to skin barrier damage
Source: PLoS Comput Biol. 2025 Jun 9;21(6):e1013162. doi: 10.1371/journal.pcbi.1013162 (PMC12176289; doi:10.1371/journal.pcbi.1013162)
Supplement: S1 Table — (XLSX) [file pcbi.1013162.s001.xlsx]

## Sheet: Sheet1
Source node	Target node	Effect	Reference
Extracellular calcium (or TPA)	Protein-Kinase C (PKC)	activation	Mascia, Francesca, Mitchell F Denning, Raphael Kopan, and Stuart H Yuspa. 2012. “The Black Box Illuminated: Signals and Signaling.” Journal of Investigative Dermatology 132 (3 Pt 2): 811–19. https://doi.org/10.1038/jid.2011.406.
Skin barrier damage	Extracellular calcium	induces increase in concentration by passive mechanisms (increased flux)	Lee, Sang Eun, and Seung Hun Lee. 2018. “Skin Barrier and Calcium.” Annals of Dermatology 30 (3): 265–75. https://doi.org/10.5021/ad.2018.30.3.265.
Skin barrier damage	Extracellular calcium	induces increase in concentration by active mechanisms (calcium release from Endoplasmic reticulum)	Celli, Anna, Debra Crumrine, Jason M. Meyer, and Theodora M. Mauro. 2016. “Endoplasmic Reticulum Calcium Regulates Epidermal Barrier Response and Desmosomal Structure.” Journal of Investigative Dermatology 136 (9): 1840–47. https://doi.org/10.1016/j.jid.2016.05.100.
Extracellular calcium	Keratinocyte differentiation markers	triggers differentiation of undifferentiated keratinocytes (e.g. primary human keratinocytes)	Bikle, D. D., C. L. Tu, Z. Xie, and Y. Oda. 2003. “Vitamin D Regulated Keratinocyte Differentiation: Role of Coactivators.” Journal of Cellular Biochemistry 88 (2): 290–95. https://doi.org/10.1002/jcb.10339.
Extracellular calcium	Skin barrier precursors (involucrin, filaggrin, transglutaminase)	trigges transient increase in expression in hNEK cells	Borowiec, Anne Sophie, Philippe Delcourt, Etienne Dewailly, and Gabriel Bidaux. 2013. “Optimal Differentiation of In Vitro Keratinocytes Requires Multifactorial External Control.” PLoS ONE 8 (10): 1–15. https://doi.org/10.1371/journal.pone.0077507.
Extracellular calcium	Skin barrier precursors (involucrin, filaggrin, transglutaminase)	trigges transient increase in expression in hNEK cells	Saeki, Yuko, Takeshi Nagashima, Shuhei Kimura, and Mariko Okada-Hatakeyama. 2012. “An ErbB Receptor-Mediated AP-1 Regulatory Network Is Modulated by STAT3 and c-MYC during Calcium-Dependent Keratinocyte Differentiation.” Experimental Dermatology 21 (4): 293–98. https://doi.org/10.1111/j.1600-0625.2012.01453.x.
Skin barrier damage	Genes for lipid metabolism (ACBP, IGFBP1)	upregulation 24h post-10-minute acetone treatment in tissue-engineered skin equivalents	Koria, Piyush, Daniel Brazeau, Keith Kirkwood, Patrick Hayden, Mitchell Klausner, and Stelios T Andreadis. 2003. “Gene Expression Profile of Tissue Engineered Skin Subjected to Acute Barrier Disruption.” Journal of Investigative Dermatology 121 (2): 368–82. https://doi.org/10.1046/j.1523-1747.2003.12364.x.. Figure 5
Skin barrier damage	Cornification-related proteins	increases expression of cornification-related proteins (in vivo, skin barrier disruption induced by sodium dodecyl sulphate application)	Koning, H D de, E H van den Bogaard, J G M Bergboer, M Kamsteeg, I M J J van Vlijmen-Willems, K Hitomi, J Henry, et al. 2012. “Expression Profile of Cornified Envelope Structural Proteins and Keratinocyte Differentiation-Regulating Proteins during Skin Barrier Repair.” The British Journal of Dermatology 166 (6): 1245–54. https://doi.org/10.1111/j.1365-2133.2012.10885.x.
Skin barrier damage	AMP (RNAse 7 and hBD-3)	increases expression 24h post barrier disruption in vivo	Harder, Jürgen, Stefanie Dressel, Maike Wittersheim, Jesko Cordes, Ulf Meyer-Hoffert, Ulrich Mrowietz, Regina Fölster-Holst, et al. 2010. “Enhanced Expression and Secretion of Antimicrobial Peptides in Atopic Dermatitis and after Superficial Skin Injury.” Journal of Investigative Dermatology 130 (5): 1355–64. https://doi.org/10.1038/jid.2009.432. Fig 4A
Extracellular calcium	AMP (HBD3)	increases expression in human keratinocytes from donors cultured for 5-7 days under high calcium (1.3 mmol/L calcium)	Kisich, Kevin O, Charles W Carspecken, Stephanie Fiéve, Mark Boguniewicz, and Donald Y.M. Leung. 2008. “Defective Killing of Staphylococcus Aureus in Atopic Dermatitis Is Associated with Reduced Mobilization of Human Beta-Defensin-3.” The Journal of Allergy and Clinical Immunology 122 (1): 62–68. https://doi.org/10.1016/j.jaci.2008.04.022., Fig 3B
Mutations in the EGFR tyrosine kinase domain	EGFR	constitutive activation of EGFR (i.e. signalling without the need of a ligand)	Uribe, Pablo, and Sergio Gonzalez. 2011. “Epidermal Growth Factor Receptor (EGFR) and Squamous Cell Carcinoma of the Skin: Molecular Bases for EGFR-Targeted Therapy.” Pathology Research and Practice 207 (6): 337–42. https://doi.org/10.1016/j.prp.2011.03.002.
PKC	EGFR	inhibits phosphorylation; EGFR phosphorylation level peaks at 2-15 minutes post-stimulation with PKC inhibitor (GF 109203X) and with the EGFR ligand angiotensin in IEC18 cells (rat-derived ileum-epithelial cell line)	Santiskulvong, Chintda, and Enrique Rozengurt. 2007. “Protein Kinase Calpha Mediates Feedback Inhibition of EGF Receptor Transactivation Induced by Gq-Coupled Receptor Agonists.” Cellular Signalling 19 (6): 1348–57. https://doi.org/10.1016/j.cellsig.2007.01.006.
p53	EGFR	inhibits expression, since the EGFR expression level increased when more p53 inhibitor was added	Bheda, A, K E Creek, and L Pirisi. 2008. “Loss of P53 Induces Epidermal Growth Factor Receptor Promoter Activity in Normal Human Keratinocytes.” Oncogene 27 (31): 4315–23. https://doi.org/10.1038/onc.2008.65.
EGFR	EGFR	induces signalling (via induction of expression of amphiregulin (AREG))	Huang, Lingmei, Jinding Pu, Fang He, Baoling Liao, Binwei Hao, Wei Hong, Xiuqin Ye, et al. 2017. “Positive Feedback of the Amphiregulin-EGFR-ERK Pathway Mediates PM2.5 from Wood Smoke-Induced MUC5AC Expression in Epithelial Cells.” Scientific Reports 7 (1): 1–12. https://doi.org/10.1038/s41598-017-11541-1.
cJun	p53	inhibits transcription (in primary human keratinocytes)	Kolev, Vihren, Anna Mandinova, Juan Guinea-Viniegra, Bing Hu, Karine Lefort, Chiara Lambertini, Victor Neel, Reinhard Dummer, Erwin F. Wagner, and G. Paolo Dotto. 2008. “EGFR Signalling as a Negative Regulator of Notch1 Gene Transcription and Function in Proliferating Keratinocytes and Cancer.” Nature Cell Biology 10 (8): 902–11. https://doi.org/10.1038/ncb1750.
Np63	p53	inhibits its activity by competitive inhibition	Yang, A, and F McKeon. 2000. “P63 and P73: P53 Mimics, Menaces and More.” Nature Reviews. Molecular Cell Biology 1 (3): 199–207. https://doi.org/10.1038/35043127.
Notch	p53	inhibits transcription	Dotto, G. Paolo. 2009. “Crosstalk of Notch with P53 and P63 in Cancer Growth Control.” Nature Reviews Cancer 9 (8): 587–95. https://doi.org/10.1038/nrc2675.
Notch	p53	inhibits transcription (in vivo measurements on a mouse model of leukaemia shows a dramatic increase in p53 protein level from 24 hours and peaked at 36 hours after initiation of doxycycline, which actas as a suppressor of Notch transgene.	Beverly, Levi J., Dean W. Felsher, and Anthony J. Capobianco. 2005. “Suppression of P53 by Notch in Lymphomagenesis: Implications for Initiation and Regression.” Cancer Research 65 (16): 7159–68. https://doi.org/10.1158/0008-5472.CAN-05-1664. (Fig 4)
Notch	p53	inhibits activity. Notch-mTOR-PI3K-Akt/PKB-p53 decreases the activity of p53 (i.e. its binding ability to DNA) by post-translational modifications (phosphorylation of specific sites) of p53	Mungamuri, Sathish Kumar, XiaoHe Yang, Ann D. Thor, and Kumaravel Somasundaram. 2006. “Survival Signaling by Notch1: Mammalian Target of Rapamycin (MTOR)-Dependent Inhibition of P53.” Cancer Research 66 (9): 4715–24. https://doi.org/10.1158/0008-5472.CAN-05-3830.
Notch	p53	inhibits activity. Notch-mTOR-PI3K-Akt/PKB-p53 decreases the activity of p53 (i.e. its binding ability to DNA) by post-translational modifications (phosphorylation of specific sites) of p53	Nair, Pradip, Kumaravel Somasundaram, and Sudhir Krishna. 2003. “Activated Notch1 Inhibits P53-Induced Apoptosis and Sustains Transformation by Human Papillomavirus Type 16 E6 and E7 Oncogenes through a PI3K-PKB/Akt-Dependent Pathway.” Journal of Virology 77 (12): 7106–12. https://doi.org/10.1128/JVI.77.12.7106. (Figure 2)
Notch	p53	inhibits transcription via induction of its transcriptional repressor, RBPJk	Boggs, Kristy, Brystol Henderson, and David Reisman. 2009. “RBP-Jk Binds to and Represses Transcription of the P53 Tumor Suppressor Gene.” Cell Biology International 33 (3): 318–24. https://doi.org/10.1016/j.cellbi.2008.12.005.
miRNA203	Snai2	inhibits expression	Ma, Xu, Ling Li, Tao Jia, Mingwei Chen, Guofeng Liu, Chunyang Li, and Ning Li. 2017. “MiR-203a Controls Keratinocyte Proliferation and Differentiation via Targeting the Stemness-Associated Factor D Np63 and Establishing a Regulatory Circuit with SNAI2.” Biochemical and Biophysical Research Communications 491 (2): 241–49. https://doi.org/10.1016/j.bbrc.2017.07.131.
Snai2	p53	inhibits expression by direct binding to its DNA binding site	Lee, Sun-Hye, Su-Jin Lee, Yeon Sang Jung, Yongbin Xu, Ho Sung Kang, Nam-Chul Ha, and Bum-Joon Park. 2009. “Blocking of P53-Snail Binding, Promoted by Oncogenic K-Ras, Recovers P53 Expression and Function.” Neoplasia (New York, N.Y.) 11 (1): 22–31, 6p following 31. http://www.ncbi.nlm.nih.gov/sites/entrez?Db=pubmed&DbFrom=pubmed&Cmd=Link&LinkName=pubmed_pubmed&LinkReadableName=Related Articles&Ids…
Notch	differentiation of epithelial tissues	In the epidermis, the Notch-Jagged pathway controls cell proliferation, growth arrest and early differentiation.	Lazzeri, Elena, Anna Peired, Lara Ballerini, and Laura Lasagni. 2012. “Adult Stem Cells in Tissue Homeostasis and Disease.” Current Frontiers and Perspectives in Cell Biology, 379–404. https://doi.org/10.5772/33941.
Notch	differentiation of epithelial tissues	regulates proliferation and differentiation. Loss of the Notch pathway activity (for example, by Notch ko) leads to hyperplasia (manifested as increased epidermal thickness) and aberrant keratinocyte differentiation (increased expression of terminal differentiation markers, filaggrin and involucrin, and reduced expression of the early differentiation marker, keratin 1	Rangarajan, Annapoorni, Claudio Talora, Ryuhei Okuyama, Michael Nicolas, Cristina Mammucari, Heysun Oh, Jon C. Aster, et al. 2001. “Notch Signaling Is a Direct Determinant of Keratinocyte Growth Arrest and Entry into Differentiation.” EMBO Journal 20 (13): 3427–36. https://doi.org/10.1093/emboj/20.13.3427.
Notch	differentiation of epithelial tissues	regulates proliferation and differentiation. Loss of the Notch pathway activity (for example, by Notch ko) leads to hyperplasia (manifested as increased epidermal thickness) and aberrant keratinocyte differentiation (increased expression of terminal differentiation markers, filaggrin and involucrin, and reduced expression of the early differentiation marker, keratin 1	Blanpain, Cédric, William E. Lowry, H. Amalia Pasolli, and Elaine Fuchs. 2006. “Canonical Notch Signaling Functions as a Commitment Switch in the Epidermal Lineage.” Genes and Development 20 (21): 3022–35. https://doi.org/10.1101/gad.1477606.
Notch	differentiation of epithelial tissues	regulates proliferation and differentiation. Loss of the Notch pathway activity (for example, by Notch ko) leads to hyperplasia (manifested as increased epidermal thickness) and aberrant keratinocyte differentiation (increased expression of terminal differentiation markers, filaggrin and involucrin, and reduced expression of the early differentiation marker, keratin 1	Yugawa, T., K. Handa, M. Narisawa-Saito, S.-i. Ohno, M. Fujita, and T. Kiyono. 2007. “Regulation of Notch1 Gene Expression by P53 in Epithelial Cells.” Molecular and Cellular Biology 27 (10): 3732–42. https://doi.org/10.1128/MCB.02119-06. et al. 2007)).
Notch	differentiation of keratinocytes	keratinocyte-specific deletion of ADAM17 (MMP that activates Notch by transactivation, i.e. in a delta-ligand-independent manner) in mice leads to the spontaneous development of AD symptoms, showing the critical role of Notch on keratinocyte differentiation	Murthy, Aditya, Yang Washington Shao, Swami R. Narala, Sam D. Molyneux, Juan Carlos Zúñiga-Pflücker, and Rama Khokha. 2012. “Notch Activation by the Metalloproteinase ADAM17 Regulates Myeloproliferation and Atopic Barrier Immunity by Suppressing Epithelial Cytokine Synthesis.” Immunity 36 (1): 105–19. https://doi.org/10.1016/j.immuni.2012.01.005.
PKC	Notch	activation of Notch-Jagged-NICD1-Hes/Hey pathway by Calcium increase, in keratinocytes	Rangarajan, Annapoorni, Claudio Talora, Ryuhei Okuyama, Michael Nicolas, Cristina Mammucari, Heysun Oh, Jon C. Aster, et al. 2001. “Notch Signaling Is a Direct Determinant of Keratinocyte Growth Arrest and Entry into Differentiation.” EMBO Journal 20 (13): 3427–36. https://doi.org/10.1093/emboj/20.13.3427.
PKC	Notch	activation of Notch-Jagged-NICD1-Hes/Hey pathway by Calcium increase, in keratinocytes	Blanpain, Cédric, William E. Lowry, H. Amalia Pasolli, and Elaine Fuchs. 2006. “Canonical Notch Signaling Functions as a Commitment Switch in the Epidermal Lineage.” Genes and Development 20 (21): 3022–35. https://doi.org/10.1101/gad.1477606.
PKC	Notch	activation of Notch-Jagged-NICD1-Hes/Hey pathway by Calcium increase, in chicken neurons, where PKC favours the nuclear translocation of Notch previously stimulated with Jagged	Sjöqvist, Marika, Daniel Antfolk, Saima Ferraris, Vilma Rraklli, Cecilia Haga, Christian Antila, Anders Mutvei, et al. 2014. “PKCζ Regulates Notch Receptor Routing and Activity in a Notch Signaling-Dependent Manner.” Cell Research 24 (4): 433–50. https://doi.org/10.1038/cr.2014.34.
PKC	Notch	activation of Notch-Jagged-NICD1-Hes/Hey pathway by Calcium increase,during the establishment of left-right polarity in chicken gastrulation	Raya, Ángel, Yasuhiko Kawakami, Concepción Rodríguez-Esteban, Marta Ibañes, Diego Rasskin-Gutman, Joaquín Rodríguez-León, Dirk Büscher, José A. Feijó, and Juan Carlos Izpisúa Belmonte. 2004. “Notch Activity Acts as a Sensor for Extracellular Calcium during Vertebrate Left-Right Determination.” Nature 427 (6970): 121–28. https://doi.org/10.1038/nature02190.
PKC	Notch	activation of Notch-Jagged-NICD1-Hes/Hey pathway by Calcium increase,in murine chondroprogenitor cells, where the canonical Notch-responsive Hes1 transcription factor is transcriptionally induced by the Calcium-calmodulin pathway, in which PKC is involved	Sugita, Shurei, Yoko Hosaka, Keita Okada, Daisuke Mori, Fumiko Yano, Hiroshi Kobayashi, Yuki Taniguchi, et al. 2015. “Transcription Factor Hes1 Modulates Osteoarthritis Development in Cooperation with Calcium/Calmodulin-Dependent Protein Kinase 2.” Proceedings of the National Academy of Sciences 112 (10): 3080–85. https://doi.org/10.1073/pnas.1419699112.
p53	Notch	induces Notch transcription; as supported by strong experimental evidence, including a detailed analysis with Chip experiments and expression assay when p53 is silenced.	Yugawa, T., K. Handa, M. Narisawa-Saito, S.-i. Ohno, M. Fujita, and T. Kiyono. 2007. “Regulation of Notch1 Gene Expression by P53 in Epithelial Cells.” Molecular and Cellular Biology 27 (10): 3732–42. https://doi.org/10.1128/MCB.02119-06.
cMyc	Notch	induces Notch signalling.	Ireland, Abbie S., Alexi M. Micinski, David W. Kastner, Bingqian Guo, Sarah J. Wait, Kyle B. Spainhower, Christopher C. Conley, et al. 2020. “MYC Drives Temporal Evolution of Small Cell Lung Cancer Subtypes by Reprogramming Neuroendocrine Fate.” Cancer Cell 38 (1): 60-78.e12. https://doi.org/10.1016/j.ccell.2020.05.001.
Jagged	Notch	induced post-translationally; Jagged is its canonical ligand	Nickoloff, B. J., J. Z. Qin, V. Chaturvedi, M. F. Denning, B. Bonish, and L. Miele. 2002. “Jagged-1 Mediated Activation of Notch Signaling Induces Complete Maturation of Human Keratinocytes through NF-ΚB and PPARγ.” Cell Death and Differentiation 9 (8): 842–55. https://doi.org/10.1038/sj.cdd.4401036.
Stiffness of the Extracellular Matrix	Notch	induces expression. Soft extracellular matrix or high confluence inhibit YAP/TAZ activity, which inhibits Hes1 expression, where Hes1 is a key transcriptional inductor for Notch	Totaro, Antonio, Martina Castellan, Giusy Battilana, Francesca Zanconato, Luca Azzolin, Stefano Giulitti, Michelangelo Cordenonsi, and Stefano Piccolo. 2017. “YAP/TAZ Link Cell Mechanics to Notch Signalling to Control Epidermal Stem Cell Fate.” Nature Communications 8 (May): 1–13. https://doi.org/10.1038/ncomms15206.
Jagged	Hes/Hey	induces expression. The ligand Jagged (as well as the ligand Delta) binds and activates Notch. Notch is then cleaved extracellularly by metalloproteases, such as ADAM, and intracellularly by gamma-secretase, to separate the notch intracellular domain (NICD). NICD then translocates to the nucleus, activating the transcription factor, CSL, by removing the co-repressor, thereby inducing the expressi…	Kopan, Raphael, and Ma Xenia G. Ilagan. 2009. “The Canonical Notch Signaling Pathway: Unfolding the Activation Mechanism.” Cell 137 (2): 216–33. https://doi.org/10.1016/j.cell.2009.03.045.
Np63	Jagged	induces transcription by DNp63 by transcriptional regulation. A time course of Jagged1 [0,3,6,9,12,24,36]h post adenovirus-mediated transfection of A172 human glioma cells with Np63 demonstrates a steady increase of Jagged1, with the highest level at 36h post-transfection. Overexpression of Jagged in the presence of p63 (transfected with adenovirus) was also observed in the seven human cancer ce…	Sasaki, Yasushi, Setsuko Ishida, Ichiro Morimoto, Toshiharu Yamashita, Takashi Kojima, Chikashi Kihara, Toshihiro Tanaka, Kohzoh Imai, Yusuke Nakamura, and Takashi Tokino. 2002. “The P53 Family Member Genes Are Involved in the Notch Signal Pathway.” Journal of Biological Chemistry 277 (1): 719–24. https://doi.org/10.1074/jbc.M108080200., (Fig. 2, left)
Np63	Jagged	induces transcription, as shown in microarray data that shows that p63 overexpression in the SAOS2 cell line induces a 3-fold increase in Jagged 4 hours after transfection with TAp63. These microarray results were confirmed by RT-PCR analysis.	Wu, Guojun, Shuji Nomoto, Mohammad Obaidul Hoque, Tatiana Dracheva, Motonabu Osada, Chyi-Chia Richard Lee, Seung Myung Dong, et al. 2003. “DeltaNp63alpha and TAp63alpha Regulate Transcription of Genes with Distinct Biological Functions in Cancer and Development.” Cancer Research 63 (10): 2351–57. https://doi.org/10.1038/sj.cdd.4400619.
p53	Jagged	induces transcription, as confirmed by time-course data in MCF7 breast cancer cell lines where p53 induces Jagged expression within 6-36 hours post-stimulation.	Yun, Jieun, Ingrid Espinoza, Antonio Pannuti, Damian Romero, Luis Martinez, Mary Caskey, Adina Stanculescu, et al. 2015. “P53 Modulates Notch Signaling in MCF-7 Breast Cancer Cells by Associating With the Notch Transcriptional Complex Via MAML1.” Journal of Cellular Physiology 230 (12): 3115–27. https://doi.org/10.1002/jcp.25052.
p53	Notch	induces transcription	Yugawa, T., K. Handa, M. Narisawa-Saito, S.-i. Ohno, M. Fujita, and T. Kiyono. 2007. “Regulation of Notch1 Gene Expression by P53 in Epithelial Cells.” Molecular and Cellular Biology 27 (10): 3732–42. https://doi.org/10.1128/MCB.02119-06.
Amplifying mutation	cMyc	Myc is a protooncogene. Its amplification has been found in 50% of Squamous Cell Carcinomas.	Boukamp, Petra. 2005. “Non-Melanoma Skin Cancer: What Drives Tumor Development and Progression?” Carcinogenesis 26 (10): 1657–67. https://doi.org/10.1093/carcin/bgi123.
cMyc	proliferation	induces proliferation of stem cells, as is consistent with the gene expression signatures associated with overactivation of cMyc observed in microarray experiments: The majority of genes that cMyc upregulates are involved in cell growth and proliferation; Most of the genes down-regulated by cMyc are cell adhesion markers (i.e. cMyc might promote differentiation by the inhibition of adhesion molec…	Frye, M. 2003. “Evidence That Myc Activation Depletes the Epidermal Stem Cell Compartment by Modulating Adhesive Interactions with the Local Microenvironment.” Development 130 (12): 2793–2808. https://doi.org/10.1242/dev.00462.
Notch	cMyc	induces expression	Palomero, T., W. K. Lim, D. T. Odom, M. L. Sulis, P. J. Real, A. Margolin, K. C. Barnes, et al. 2006. “NOTCH1 Directly Regulates C-MYC and Activates a Feed-Forward-Loop Transcriptional Network Promoting Leukemic Cell Growth.” Proceedings of the National Academy of Sciences 103 (48): 18261–66. https://doi.org/10.1073/pnas.0606108103.
Np63	cMyc	induces expression	Jensen, K. B., and F. M. Watt. 2006. “Single-Cell Expression Profiling of Human Epidermal Stem and Transit-Amplifying Cells: Lrig1 Is a Regulator of Stem Cell Quiescence.” Proceedings of the National Academy of Sciences 103 (32): 11958–63. https://doi.org/10.1073/pnas.0601886103.
beta-catenin/AP	cMyc	induces expression	He, T. 1998. “Identification of C-MYC as a Target of the APC Pathway.” Science 281 (5382): 1509–12. https://doi.org/10.1126/science.281.5382.1509.
Extracellular calcium	cMyc	induces expression. An in vitro calcium challenge experiment with Normal Human Epidermal Keratinocytes (NHEK) shows that cMyc peaks on day 1 and decays quickly, suggesting that cMyc is expressed early during the keratinocyte differentiation process.	Saeki, Yuko, Takeshi Nagashima, Shuhei Kimura, and Mariko Okada-Hatakeyama. 2012. “An ErbB Receptor-Mediated AP-1 Regulatory Network Is Modulated by STAT3 and c-MYC during Calcium-Dependent Keratinocyte Differentiation.” Experimental Dermatology 21 (4): 293–98. https://doi.org/10.1111/j.1600-0625.2012.01453.x.
Extracellular calcium	cMyc	induces expression, In vivo, cMyc expression is restricted to the basal or spinal layer	Radoja, Nada, Alix Gazel, Tomohiro Banno, Shoichiro Yano, and Miroslav Blumenberg. 2006. “Transcriptional Profiling of Epidermal Differentiation.” Physiological Genomics 27 (1): 65–78. https://doi.org/10.1152/physiolgenomics.00031.2006.
mutation	Np63	Np63 plays a key role in epidermal development since the complete abolishment of p63 is a lethal mutation. Mice bearing this mutation cannot survive due to severe dehydration, which is attributed to a deficient skin barrier.	Yang, A, and F McKeon. 2000. “P63 and P73: P53 Mimics, Menaces and More.” Nature Reviews. Molecular Cell Biology 1 (3): 199–207. https://doi.org/10.1038/35043127.
Amplifying mutation	Np63	p63 is located in a chromosomic region amplified in various cancers	Yang, Annie, Mourad Kaghad, Daniel Caput, and Frank McKeon. 2002. “On the Shoulders of Giants: P63, P73 and the Rise of P53.” Trends in Genetics 18 (2): 90–95. https://doi.org/10.1016/S0168-9525(02)02595-7.
miRNA203	Np63	inhibits expression	Yi, Rui, Matthew N. Poy, Markus Stoffel, and Elaine Fuchs. 2008. “A Skin MicroRNA Promotes Differentiation by Repressing ‘Stemness.’” Nature 452 (7184): 225–29. https://doi.org/10.1038/nature06642. Fig 4b
miRNA203	Np63	inhibits expression. A calcium-mediated decrease in p63 expression is almost restored to its basal (low) calcium levels when miRNA203 is blocked under high calcium conditions. The normalized expression level of p63 is 1 : 0.3 : 0.8 for low calcium : high calcium : high calcium + miR203. Primary mouse keratinocytes show a miR203 increase and Np63 decrease in expression for days after being challe…	Lena, A M, P Rivetti, Val Cervo, D Aberdam, R A Knight, G Melino, and E Candi. 2008. “MiR-203 Represses ‘ Stemness ’ by Repressing D Np63.” Cell Death and Differentiation 15 (1187–1195): 1187–95. https://doi.org/10.1038/cdd.2008.69. Figure 1
miRNA203	Np63	inhibits expression; miR203 targets p63 mRNA at 3'UTR	Lena, A M, P Rivetti, Val Cervo, D Aberdam, R A Knight, G Melino, and E Candi. 2008. “MiR-203 Represses ‘ Stemness ’ by Repressing D Np63.” Cell Death and Differentiation 15 (1187–1195): 1187–95. https://doi.org/10.1038/cdd.2008.69. Figure 2
miRNA203	Np63	inhibits expression; this miRNA203-mediated inhibition of p63 expression under high calcium conditions was also observed in NHEK	Melar-New, Marta, and Laimonis A Laimins. 2010. “Human Papillomaviruses Modulate Expression of MicroRNA 203 upon Epithelial Differentiation to Control Levels of P63 Proteins ᰔ.” Journal of Virology 84 (10): 5212–21. https://doi.org/10.1128/JVI.00078-10.
Stat3	Np63	induces expression	Chu, Wing Keung, Pei M. Dai, Hsin L. Li, and Jan K. Chen. 2008. “Transcriptional Activity of the DNp63 Promoter Is Regulated by STAT3.” Journal of Biological Chemistry 283 (12): 7328–37. https://doi.org/10.1074/jbc.M800183200.
Np63	Stat3	induces expression (positive feedback)	Chu, Wing Keung, Pei M. Dai, Hsin L. Li, and Jan K. Chen. 2008. “Transcriptional Activity of the DNp63 Promoter Is Regulated by STAT3.” Journal of Biological Chemistry 283 (12): 7328–37. https://doi.org/10.1074/jbc.M800183200.
cMyc	Np63	increases expression by epigenetic modification via Setd8. cMyc transcriptionally activates the histone-methyltransferase, Setd8. Methylation of the target promoter of Np63 by Setd8 activates the expression of Np63.	Driskell, Iwona, Hisanobu Oda, Sandra Blanco, Elisabete Nascimento, Peter Humphreys, and Michaela Frye. 2012. “The Histone Methyltransferase Setd8 Acts in Concert with C-Myc and Is Required to Maintain Skin.” EMBO Journal 31 (3): 616–29. https://doi.org/10.1038/emboj.2011.421.
p300	Np63	increases expression by epigenetic modification	MacPartlin, Mary, Shelya Zeng, Hunjoo Lee, Daniel Stauffer, Yetao Jin, Mathew Thayer, and Hua Lu. 2005. “P300 Regulates P63 Transcriptional Activity.” Journal of Biological Chemistry 280 (34): 30604–10. https://doi.org/10.1074/jbc.M503352200.
PAR2	p300	induces expression of inflammatory cytokines (IL8) via p300-mediated NFkB activity	Katoh, Iyoko, Yojiro Maehata, Kohji Moriishi, Ryu Ichiro Hata, and Shun ichi Kurata. 2019. “C-Terminal α Domain of P63 Binds to P300 to Coactivate β-Catenin.” Neoplasia (United States) 21 (5): 494–503. https://doi.org/10.1016/j.neo.2019.03.010.
Notch	Np63	inhibits expression	Yalcin-Ozuysal, Ö, M. Fiche, M. Guitierrez, K. U. Wagner, W. Raffoul, and C. Brisken. 2010. “Antagonistic Roles of Notch and P63 in Controlling Mammary Epithelial Cell Fates.” Cell Death and Differentiation 17 (10): 1600–1612. https://doi.org/10.1038/cdd.2010.37. (Fig. 5G right )
Notch	Np63	inhibits expression	Tadeu, A. M. B., and V. Horsley. 2013. “Notch Signaling Represses P63 Expression in the Developing Surface Ectoderm.” Development 140 (18): 3777–86. https://doi.org/10.1242/dev.093948.
Notch	Np63	inhibits expression	Nguyen, Bach Cuc, Karine Lefort, Anna Mandinova, Dario Antonini, Vikram Devgan, Giusy Della Gatta, Maranke I. Koster, et al. 2006. “Cross-Regulation between Notch and P63 in Keratinocyte Commitment to Differentiation.” Genes and Development 20 (8): 1028–42. https://doi.org/10.1101/gad.1406006. (Fig 6B right )
EGFR	Np63	induces expression (EGFR induces cMyc via activation of DNp63)	Barbieri, Christopher E., Christopher E. Barton, and Jennifer A. Pietenpol. 2003. “ΔNp63α Expression Is Regulated by the Phosphoinositide 3-Kinase Pathway.” Journal of Biological Chemistry 278 (51): 51408–14. https://doi.org/10.1074/jbc.M309943200.
KGF	Np63	induces expression. Keratinocyte Growth Factor (KGF) induces expression of Np63 in a p38-dependent manner, leading to increased proliferation . Ex vivo limbal cells (stem cells that give rise to corneal epithelial cells) show an increase in proliferation and in DNp63 expression 24h post-stimulation with different doses (0, 1, 5, 10, 20 ng/ml) of KGF (Fig. 6a in (Cheng et al. 2009)). KGF is a memb…	Cheng, Chien-Chia, Der-Yuan Wang, Ming-Hui Kao, and Jan-Kan Chen. 2009. “The Growth-Promoting Effect of KGF on Limbal Epithelial Cells Is Mediated by Upregulation of ΔNp63α through the P38 Pathway.” Journal of Cell Science 122 (24): 4473–80. https://doi.org/10.1242/jcs.054791.
EGFR	cJun	induces expression. c-Jun is the canonical downstream TF of EGFR. For example, EGFR inhibits its target gene, Notch1, via the activation of c-Jun, which represses p53 (i.e. EGFR induces cJun which inhibits p53 that induces Notch)	Kolev, Vihren, Anna Mandinova, Juan Guinea-Viniegra, Bing Hu, Karine Lefort, Chiara Lambertini, Victor Neel, Reinhard Dummer, Erwin F. Wagner, and G. Paolo Dotto. 2008. “EGFR Signalling as a Negative Regulator of Notch1 Gene Transcription and Function in Proliferating Keratinocytes and Cancer.” Nature Cell Biology 10 (8): 902–11. https://doi.org/10.1038/ncb1750.
PKC	cJun	induces expression	Sonkoly, Enikö, Tianling Wei, Elizabeth Pavez Loriè, Hiroyuki Suzuki, Mitsuyasu Kato, Hans Törmä, Mona Ståhle, and Andor Pivarcsi. 2010. “Protein Kinase C-Dependent Upregulation of MiR-203 Induces the Differentiation of Human Keratinocytes.” The Journal of Investigative Dermatology 130 (1): 124–34. https://doi.org/10.1038/jid.2009.294. Fig. 3b right
JunB	cJun	inhibits expression (JunB is the transcriptional antagonist of c-Jun)	Dlugosz, Andrzej A., and Stuart H. Yuspa. 1993. “Coordinate Changes in Gene Expression Which Mark the Spinous to Granular Cell Transition in Epidermis Are Regulated by Protein Kinase C.” Journal of Cell Biology 120 (1): 217–25. https://doi.org/10.1083/jcb.120.1.217.
interleukin 1 (IL1)	cJun	induces post-transcriptionally via JNK (IL1 activates JNK, which phosphorylates cJun and thus increases its activity)	Geng, Yu, Jean Valbracht, and Martin Lotz. 1996. “Selective Activation of the Mitogen-Activated Protein Kinase Subgroups c-Jun NH 2 Terminal Kinase and P38 by IL-1 and TNF in Human Articular Chondrocytes.” Journal of Clinical Investigation 98 (10): 2425–30.
interleukin 1 (IL1)	cJun	induces expression	Muegge, K, M Vila, G L Gusella, T Musso, and S K Durum. 1993. “Interleukin 1 Induction of the C-Jun Promoter.” PNAS 90 (August): 7054–58.
TNFalpha	cJun	induces expression. This process is responsible for the TNF-mediated inhibition of terminal differentiation markers	Angel, P., A. Szabowski, and M. Schorpp-Kistner. 2001. “Function and Regulation of AP-1 Subunits in Skin Physiology and Pathology.” Oncogene 20 (19 REV. ISS. 2): 2413–23. https://doi.org/10.1038/sj.onc.1204380.
TNFalpha	terminal differentiation markers	inhibition of expression, via cJun	Kim, Yun Gi, Jong Hwan Park, Thornik Reimer, Darren P. Baker, Taro Kawai, Himanshu Kumar, Shizuo Akira, Christiane Wobus, and Gabriel Núñez. 2011. “Viral Infection Augments Nod1/2 Signaling to Potentiate Lethality Associated with Secondary Bacterial Infections.” Cell Host and Microbe 9 (6): 496–507. https://doi.org/10.1016/j.chom.2011.05.006.
PKC	JunB	induces transcription, demonstrating its involvement in the calcium-activated PKC keratinocyte differentiation.	Dlugosz, Andrzej A., and Stuart H. Yuspa. 1993. “Coordinate Changes in Gene Expression Which Mark the Spinous to Granular Cell Transition in Epidermis Are Regulated by Protein Kinase C.” Journal of Cell Biology 120 (1): 217–25. https://doi.org/10.1083/jcb.120.1.217.
PKC (activated by its pharmacological agonist TPA)	JunB	induces expression	Sonkoly, Enikö, Tianling Wei, Elizabeth Pavez Loriè, Hiroyuki Suzuki, Mitsuyasu Kato, Hans Törmä, Mona Ståhle, and Andor Pivarcsi. 2010. “Protein Kinase C-Dependent Upregulation of MiR-203 Induces the Differentiation of Human Keratinocytes.” The Journal of Investigative Dermatology 130 (1): 124–34. https://doi.org/10.1038/jid.2009.294.
cJun	JunB	inhibits expression (JunB is the transcriptional antagonist of c-Jun)	Dlugosz, Andrzej A., and Stuart H. Yuspa. 1993. “Coordinate Changes in Gene Expression Which Mark the Spinous to Granular Cell Transition in Epidermis Are Regulated by Protein Kinase C.” Journal of Cell Biology 120 (1): 217–25. https://doi.org/10.1083/jcb.120.1.217.
miRNA203	Snai1	inhibits expression	Ma, Xu, Ling Li, Tao Jia, Mingwei Chen, Guofeng Liu, Chunyang Li, and Ning Li. 2017. “MiR-203a Controls Keratinocyte Proliferation and Differentiation via Targeting the Stemness-Associated Factor D Np63 and Establishing a Regulatory Circuit with SNAI2.” Biochemical and Biophysical Research Communications 491 (2): 241–49. https://doi.org/10.1016/j.bbrc.2017.07.131.
miRNA203	epidermis wounding	regulates	Lena, A M, F Cianfarani, T Odorisio, G Melino, and E Candi. 2012. “MicroRNA-203 Contributes to Skin Re-Epithelialization.” Cell Death and Disease 3: e435. https://doi.org/10.1038/cddis.2012.174.
miRNA203	proliferation of keratinocytes	inhibits	Jackson, Sarah J, Zhaojie Zhang, Dejiang Feng, Meaghan Flagg, Evan O Loughlin, Dongmei Wang, Nicole Stokes, Elaine Fuchs, and Rui Yi. 2013. “Rapid and Widespread Suppression of Self-Renewal by MicroRNA-203 during Epidermal Differentiation.” Development 1891: 1882–91. https://doi.org/10.1242/dev.089649.
HPV	miR203	inhibits expression Normal Human Keratinocytes (NHKs)	Melar-New, Marta, and Laimonis A Laimins. 2010. “Human Papillomaviruses Modulate Expression of MicroRNA 203 upon Epithelial Differentiation to Control Levels of P63 Proteins ᰔ.” Journal of Virology 84 (10): 5212–21. https://doi.org/10.1128/JVI.00078-10.
E6 viral protein of HPV	p53	inhibits expression, partly explaining the mechanisms by which HPV impairs stratified epithelium function.	Mckenna, Declan J, Simon S Mcdade, Daksha Patel, and Dennis J Mccance. 2010. “MicroRNA 203 Expression in Keratinocytes Is Dependent on Regulation of P53 Levels by E6.” Journal of Virology 84 (20): 10644–52. https://doi.org/10.1128/JVI.00703-10.
JunB	miR203	induces expression, JunB is a transcriptional activator of miR203	Sonkoly, Enikö, Tianling Wei, Elizabeth Pavez Loriè, Hiroyuki Suzuki, Mitsuyasu Kato, Hans Törmä, Mona Ståhle, and Andor Pivarcsi. 2010. “Protein Kinase C-Dependent Upregulation of MiR-203 Induces the Differentiation of Human Keratinocytes.” The Journal of Investigative Dermatology 130 (1): 124–34. https://doi.org/10.1038/jid.2009.294. Figs. 2g and 3
p53	miR203	induces expression. miR203 expression is reduced both in the absence of p53 (iRNA) and also when the HPV viral protein E6 (which inhibits p53 activity) is added	Mckenna, Declan J, Simon S Mcdade, Daksha Patel, and Dennis J Mccance. 2010. “MicroRNA 203 Expression in Keratinocytes Is Dependent on Regulation of P53 Levels by E6.” Journal of Virology 84 (20): 10644–52. https://doi.org/10.1128/JVI.00703-10.
p63	DICER	induces expression.	Su, Xiaohua, Deepavali Chakravarti, Min Soon Cho, Lingzhi Liu, Young Jin Gi, Yu-li Lin, Marco L Leung, et al. 2010. “TAp63 Suppresses Metastasis through Coordinate Regulation of Dicer and MiRNAs.” Nature 467 (7318): 986–90. https://doi.org/10.1038/nature09459.
DICER	miR203	induces expression.	Yi, Rui, H. Amalia Pasolli, Markus Landthaler, Markus Hafner, Tolulope Ojo, Robert Sheridan, Chris Sander, et al. 2009. “DGCR8-Dependent MicroRNA Biogenesis Is Essential for Skin Development.” Proceedings of the National Academy of Sciences of the United States of America 106 (2): 498–502. https://doi.org/10.1073/pnas.0810766105.
Stat3	keratinocyte differentiation	modulates	Wolk, Kerstin, Ellen Witte, Elizabeth Wallace, Wolf Dietrich Döcke, Stefanie Kunz, Khusru Asadullah, Hans Dieter Volk, Wolfman Sterry, and Robert Sabat. 2006. “IL-22 Regulates the Expression of Genes Responsible for Antimicrobial Defense, Cellular Differentiation, and Mobility in Keratinocytes: A Potential Role in Psoriasis.” European Journal of Immunology 36 (5): 1309–23. https://doi.org/10.1002…
Np63	Stat3	induces activation (phosphorylation)	Chu, Wing Keung, Pei Min Dai, Hsin Lun Li, and Jan Kan Chen. 2008. “Transcriptional Activity of the ΔNp63 Promoter Is Regulated by STAT3.” Journal of Biological Chemistry 283 (12): 7328–37. https://doi.org/10.1074/jbc.M800183200.
SOCS3	Stat3	inhibits activity (phosphorylation)	Gao, Yu, Honglei Zhao, Peng Wang, Jun Wang, and Lili Zou. 2018. “The Roles of SOCS3 and STAT3 in Bacterial Infection and Inflammatory Diseases.” Scandinavian Journal of Immunology 6 (October): 1–12. https://doi.org/10.1111/sji.12727.
miRNA203	SOCS3	inhibits translation	Muhammad, Naoshad, Sourav Bhattacharya, Robert Steele, and Ratna B Ray. 2016. “Anti-MiR-203 Suppresses ER-Positive Breast Cancer Growth and Stemness by Targeting SOCS3.” Oncotarget 7 (36): 58595–605.
miRNA203	SOCS3	inhibits translation	Liu, H, Y Zhang, Z Liu, H Qi, X Zheng, L Qi, and J Wang. 2019. “MiR-203 Regulates Proliferation and Apoptosis of Ovarian Cancer Cells by Targeting SOCS3.” European Review for Medical and Pharmacological Sciences 23: 9286–94.
miRNA203	SOCS3	inhibits translation	Zhang, Lin, Junyao Li, Qi Wang, and Guangping Meng. 2017. “The Relationship between MicroRNAs and the STAT3-Related Signaling Pathway in Cancer.” Tumor Biology, 1–11. https://doi.org/10.1177/1010428317719869.
Stat3	TDM (Terminal differentiation markers; specifically, pro-fillagrin and Antimicrobial peptides)	inhibits transcription	Calzetti, Federica, Nicola Tamassia, Fabio Arruda-silva, Sara Gasperini, and Marco A Cassatella. 2017. “Toluene Downregulates Filaggrin Expression via the Extracellular Signal-Regulated Kinase and Signal Transducer and Activator of Transcription–Dependent Pathways.” Journal of Allergy and Clinical Immunology 139 (1). https://doi.org/10.1016/j.jaci.2016.06.036.
Np63	TDM (Terminal differentiation markers; specifically, pro-fillagrin and Antimicrobial peptides)	induces epigenetically. p63 directly induces the expression of Satb1, which regulates the chromatin architecture of the epidermal differentiation complex by direct binding	Fessing, Michael Y, Andrei N Mardaryev, Michal R Gdula, Andrey A Sharov, Tatyana Y Sharova, Valentina Rapisarda, Konstantin B Gordon, et al. 2011. “P63 Regulates Satb1 to Control Tissue-Specific Chromatin Remodeling during Development of the Epidermis.” The Journal of Cell Biology 194 (6): 825–39. https://doi.org/10.1083/jcb.201101148.
Np63	Keratins 5 and 14 (K5K14), which are markers of the basal layer of the epidermis.	induces expression. p63 directly induces expression of K5K14 by binding to an enhancer in the 5' upstream region.	Romano, Rose Anne, Kori Ortt, Barbara Birkaya, Kirsten Smalley, and Satrajit Sinha. 2009. “An Active Role of the DN Isoform of P63 in Regulating Basal Keratin Genes K5 and K14 and Directing Epidermal Cell Fate.” PLoS ONE 4 (5). https://doi.org/10.1371/journal.pone.0005623.
Extracellular calcium	Keratins 1 and 10 (K1K10), which are markers of the spinal layer.	induces expression via Notch in a Hes1-dependent way	Blanpain, Cédric, William E. Lowry, H. Amalia Pasolli, and Elaine Fuchs. 2006. “Canonical Notch Signaling Functions as a Commitment Switch in the Epidermal Lineage.” Genes and Development 20 (21): 3022–35. https://doi.org/10.1101/gad.1477606.
Extracellular calcium (via TPA mediated PKC activation)	Keratins 1 and 10 (K1K10), which are markers of the spinal layer.	inhibits expression	Dlugosz, Andrzej A., and Stuart H. Yuspa. 1993. “Coordinate Changes in Gene Expression Which Mark the Spinous to Granular Cell Transition in Epidermis Are Regulated by Protein Kinase C.” Journal of Cell Biology 120 (1): 217–25. https://doi.org/10.1083/jcb.120.1.217.
NFkB	Np63	inhibits expression by directly binding to the Np63 promoter	Nguyen, Bach Cuc, Karine Lefort, Anna Mandinova, Dario Antonini, Vikram Devgan, Giusy Della Gatta, Maranke I. Koster, et al. 2006. “Cross-Regulation between Notch and P63 in Keratinocyte Commitment to Differentiation.” Genes and Development 20 (8): 1028–42. https://doi.org/10.1101/gad.1406006.
NFkB	Np63	inhibits by inducing its proteasome-mediated degradation	Sen, Tanusree, Xiaofei Chang, David Sidransky, and Aditi Chatterjee. 2010. “Regulation of ΔNp63α by NFκB.” Cell Cycle 9 (24): 4841–47. https://doi.org/10.4161/cc.9.24.14093.
NFkB	Np63	induces expression by inducing the acetylation of the Np63 promoter through the activation of p300	MacPartlin, Mary, Shelya Zeng, Hunjoo Lee, Daniel Stauffer, Yetao Jin, Mathew Thayer, and Hua Lu. 2005. “P300 Regulates P63 Transcriptional Activity.” Journal of Biological Chemistry 280 (34): 30604–10. https://doi.org/10.1074/jbc.M503352200.
NFkB	Np63	induces expression by inducing the acetylation of the Np63 promoter through the activation of p300	Katoh, Iyoko, Yojiro Maehata, Kohji Moriishi, Ryu Ichiro Hata, and Shun ichi Kurata. 2019. “C-Terminal α Domain of P63 Binds to P300 to Coactivate β-Catenin.” Neoplasia (United States) 21 (5): 494–503. https://doi.org/10.1016/j.neo.2019.03.010.
NFkB	Np63	induces expression by inducing the acetylation of the Np63 promoter through the activation of p300	Wang, Hongying, France Moreau, Christina L. Hirota, and Wallace K. MacNaughton. 2010. “Proteinase‐activated Receptors Induce Interleukin‐8 Expression by Intestinal Epithelial Cells through ERK/RSK90 Activation and Histone Acetylation.” The FASEB Journal 24 (6): 1971–80. https://doi.org/10.1096/fj.09-137646.
TLR3	TDM (Terminal differentiation markers; specifically, barrier-related genes, specifically those related to lipid metabolism (e.g., UGCG, SPTLC, and ACACA)	increases expression sharply 24h post-stimulation in NHEK cells	Borkowski, Andrew W, Kyungho Park, Yoshikazu Uchida, and Richard L Gallo. 2013. “Activation of TLR3 in Kerat inocytes Increases Expression of Genes Involved in Formation of the Epidermis, Lipid Accumulation, and Epidermal Organelles.” Journal of Investigative Dermatology 133 (8): 2031–40. https://doi.org/10.1038/jid.2013.39. Fig 3
S. epidermidis, S. aureus, and P. acnes	TDM (Terminal differentiation markers)	induces expression. In a reconstructed human epidermal model, by either applying the bacteria on the model surface (intact barrier) or adding them to the culture medium (simulating barrier breach), induced dose-dependent changes in the expression of terminal differentiation makers 24h post-pathogen-challenge	Duckney, Patrick, Heng K. Wong, José Serrano, Diaraf Yaradou, Thierry Oddos, and Georgios N. Stamatas. 2013. “The Role of the Skin Barrier in Modulating the Effects of Common Skin Microbial Species on the Inflammation, Differentiation and Proliferation Status of Epidermal Keratinocytes.” BMC Research Notes 6: 474. https://doi.org/10.1186/1756-0500-6-474. Figure 3
P. acnes	TDM (Terminal differentiation markers), particularlythe anti-microbial peptides (AMP) human beta defensin (hBD)-2, LL-37	increases expression ia the activation of PAR2 in the granular layer of the epidermis	Lee, Sang Eun, Ji-Min Kim, Se Kyoo Jeong, Jeong Eun Jeon, Hyun-Ju Yoon, Min-Kyung Jeong, and Seung Hun Lee. 2010. “Protease-Activated Receptor-2 Mediates the Expression of Inflammatory Cytokines, Antimicrobial Peptides, and Matrix Metalloproteinases in Keratinocytes in Response to Propionibacterium Acnes.” Archives of Dermatological Research 302 (10): 745–56. https://doi.org/10.1007/s00403-010-10…
P. gingivalis	TDM (Terminal differentiation markers), particularly the anti-microbial peptides (AMP) CCL20 and hBD2	increases expression, for 16 hours in a PAR2-dependent way. The experiments were performed in a primary cell culture (ex vivo) of gingival epithelial cells isolated from healthy patients and cultivated with a low (0.15mM) calcium concentration	Dommisch, Henrik, Whasun O. Chung, Maryam G. Rohani, David Williams, Minnie Rangarajan, Mike a. Curtis, and Beverly a. Dale. 2007. “Protease-Activated Receptor 2 Mediates Human Beta-Defensin 2 and CC Chemokine Ligand 20 MRNA Expression in Response to Proteases Secreted by Porphyromonas Gingivalis.” Infection and Immunity 75 (9): 4326–33. https://doi.org/10.1128/IAI.00455-07, Figs. 4,5.
P. acnes	TDM (Terminal differentiation markers), particularly the anti-microbial peptides (AMP) hBD-2 and LL-37	increases expression; in vivo, immortalized keratinocytes (HaCaT cells) treated with P. acnes for 12 hours showed PAR2-dependent increasing in mRNA levels of hBD-2 and LL-37, with a peak expression after 12 hours	Lee, Sang Eun, Ji-Min Kim, Se Kyoo Jeong, Jeong Eun Jeon, Hyun-Ju Yoon, Min-Kyung Jeong, and Seung Hun Lee. 2010. “Protease-Activated Receptor-2 Mediates the Expression of Inflammatory Cytokines, Antimicrobial Peptides, and Matrix Metalloproteinases in Keratinocytes in Response to Propionibacterium Acnes.” Archives of Dermatological Research 302 (10): 745–56. https://doi.org/10.1007/s00403-010-10…
TLR5	TDM (Terminal differentiation markers), particularly the anti-microbial peptides (AMP) S100A8 and S100A9	increases expression; expression was also upregulated by 16h of TLR5 ligand stimulation with purified flagellin of human primary keratinocytes cultured either in monolayer or in organotypic cell cultures; increased expression was observed regardless of the keratinocyte differentiation status but prevented by TLR5 knockdown	Abtin, Arby, Leopold Eckhart, Regine Gläser, Ramona Gmeiner, Michael Mildner, and Erwin Tschachler. 2010. “The Antimicrobial Heterodimer S100A8/S100A9 (Calprotectin) Is Upregulated by Bacterial Flagellin in Human Epidermal Keratinocytes.” Journal of Investigative Dermatology 130 (10): 2423–30. https://doi.org/10.1038/jid.2010.158. Figs. 4,6
S. aureus and S. epidermis	TDM (Terminal differentiation markers), particularly the anti-microbial peptide (AMP) beta-defensin	increases expression; The mRNA of the AMP beta-defensin shows a sustained increase at 8, 16 and 24h upon stimulation with S. aureus and S. epidermis, in human primary keratinocytes where differentiation was induced by calcium, in a TLR2 dependent way	Wanke, Ines, Heiko Steffen, Christina Christ, Bernhard Krismer, Friedrich Götz, Andreas Peschel, Martin Schaller, and Birgit Schittek. 2011. “Skin Commensals Amplify the Innate Immune Response to Pathogens by Activation of Distinct Signaling Pathways.” Journal of Investigative Dermatology 131 (2): 382–90. https://doi.org/10.1038/jid.2010.328. Fig. 1.
