# Supplementary material for: History-dependent switch-like differentiation of keratinocytes in response to skin barrier damage
Source: PLoS Comput Biol. 2025 Jun 9;21(6):e1013162. doi: 10.1371/journal.pcbi.1013162 (PMC12176289; doi:10.1371/journal.pcbi.1013162)
Supplement: S2 Table — (XLSX) [file pcbi.1013162.s002.xlsx]

## Sheet: Hoja1
Reference	Figure within the reference	Measured variable	Values	Units of measured variable	Time	Units time	Conditions calcium	Units calcium	Additional inputs	Technique	Cell type	Technique for measurement
1. Lena, A M, P Rivetti, Val Cervo, D Aberdam, R A Knight, G Melino, and E Candi. 2008. “MiR-203 Represses ‘ Stemness ’ by Repressing D Np63.” Cell Death and Differentiation 15 (1187–1195): 1187–95. https://doi.org/10.1038/cdd.2008.69.	Fig 1a bottom panel	∆Np63	0.702965	kDa/arbitrary units	0	h	0.05	mM CaCl2	NA	Image J	Primary mouse keratinocytes	Western blot
1. Lena, A M, P Rivetti, Val Cervo, D Aberdam, R A Knight, G Melino, and E Candi. 2008. “MiR-203 Represses ‘ Stemness ’ by Repressing D Np63.” Cell Death and Differentiation 15 (1187–1195): 1187–95. https://doi.org/10.1038/cdd.2008.69.	Fig 1a bottom panel	∆Np63	0.54023	kDa/arbitrary units	24	h	1.2	mM CaCl2	NA	Image J	Primary mouse keratinocytes	Western blot
1. Lena, A M, P Rivetti, Val Cervo, D Aberdam, R A Knight, G Melino, and E Candi. 2008. “MiR-203 Represses ‘ Stemness ’ by Repressing D Np63.” Cell Death and Differentiation 15 (1187–1195): 1187–95. https://doi.org/10.1038/cdd.2008.69.	Fig 1a bottom panel	∆Np63	0.263155	kDa/arbitrary units	72	h	1.2	mM CaCl2	NA	Image J	Primary mouse keratinocytes	Western blot
1. Lena, A M, P Rivetti, Val Cervo, D Aberdam, R A Knight, G Melino, and E Candi. 2008. “MiR-203 Represses ‘ Stemness ’ by Repressing D Np63.” Cell Death and Differentiation 15 (1187–1195): 1187–95. https://doi.org/10.1038/cdd.2008.69.	Fig 1a bottom panel	∆Np63	0.0946905	kDa/arbitrary units	120	h	1.2	mM CaCl2	NA	Image J	Primary mouse keratinocytes	Western blot
2. Borowiec, Anne Sophie, Philippe Delcourt, Etienne Dewailly, and Gabriel Bidaux. 2013. “Optimal Differentiation of In Vitro Keratinocytes Requires Multifactorial External Control.” PLoS ONE 8 (10): 1–15. https://doi.org/10.1371/journal.pone.0077507.	Fig 1 C	FLG	0.00861954	mRNA level %normalized with GAPDH mRNA levels	0	h	0.1	mM	NA	Webplot Digitizer	Human normal epidermal keratinocytes hNEK	qPCR
2. Borowiec, Anne Sophie, Philippe Delcourt, Etienne Dewailly, and Gabriel Bidaux. 2013. “Optimal Differentiation of In Vitro Keratinocytes Requires Multifactorial External Control.” PLoS ONE 8 (10): 1–15. https://doi.org/10.1371/journal.pone.0077507.	Fig 1 C	FLG	0.0378405	mRNA level %normalized with GAPDH mRNA levels	24	h	0.1	mM	NA	Webplot Digitizer	Human normal epidermal keratinocytes hNEK	qPCR
2. Borowiec, Anne Sophie, Philippe Delcourt, Etienne Dewailly, and Gabriel Bidaux. 2013. “Optimal Differentiation of In Vitro Keratinocytes Requires Multifactorial External Control.” PLoS ONE 8 (10): 1–15. https://doi.org/10.1371/journal.pone.0077507.	Fig 1 C	FLG	0.0624739	mRNA level %normalized with GAPDH mRNA levels	48	h	1.8	mM	NA	Webplot Digitizer	Human normal epidermal keratinocytes hNEK	qPCR
2. Borowiec, Anne Sophie, Philippe Delcourt, Etienne Dewailly, and Gabriel Bidaux. 2013. “Optimal Differentiation of In Vitro Keratinocytes Requires Multifactorial External Control.” PLoS ONE 8 (10): 1–15. https://doi.org/10.1371/journal.pone.0077507.	Fig 1 C	FLG	0.0410113	mRNA level %normalized with GAPDH mRNA levels	72	h	1.8	mM	NA	Webplot Digitizer	Human normal epidermal keratinocytes hNEK	qPCR
2. Borowiec, Anne Sophie, Philippe Delcourt, Etienne Dewailly, and Gabriel Bidaux. 2013. “Optimal Differentiation of In Vitro Keratinocytes Requires Multifactorial External Control.” PLoS ONE 8 (10): 1–15. https://doi.org/10.1371/journal.pone.0077507.	Fig 1 C	FLG	0.022638	mRNA level %normalized with GAPDH mRNA levels	96	h	1.8	mM	NA	Webplot Digitizer	Human normal epidermal keratinocytes hNEK	qPCR
2. Borowiec, Anne Sophie, Philippe Delcourt, Etienne Dewailly, and Gabriel Bidaux. 2013. “Optimal Differentiation of In Vitro Keratinocytes Requires Multifactorial External Control.” PLoS ONE 8 (10): 1–15. https://doi.org/10.1371/journal.pone.0077507.	Fig 1 C	FLG	0.0188015	mRNA level %normalized with GAPDH mRNA levels	120	h	1.8	mM	NA	Webplot Digitizer	Human normal epidermal keratinocytes hNEK	qPCR
2. Borowiec, Anne Sophie, Philippe Delcourt, Etienne Dewailly, and Gabriel Bidaux. 2013. “Optimal Differentiation of In Vitro Keratinocytes Requires Multifactorial External Control.” PLoS ONE 8 (10): 1–15. https://doi.org/10.1371/journal.pone.0077507.	Fig 1 C	FLG	0.0156152	mRNA level %normalized with GAPDH mRNA levels	148	h	1.8	mM	NA	Webplot Digitizer	Human normal epidermal keratinocytes hNEK	qPCR
2. Borowiec, Anne Sophie, Philippe Delcourt, Etienne Dewailly, and Gabriel Bidaux. 2013. “Optimal Differentiation of In Vitro Keratinocytes Requires Multifactorial External Control.” PLoS ONE 8 (10): 1–15. https://doi.org/10.1371/journal.pone.0077507.	Fig 1 C	INV	0.0248039	mRNA level %normalized with GAPDH mRNA levels	0	h	0.1	mM	NA	Webplot Digitizar	Human normal epidermal keratinocytes hNEK	qPCR
2. Borowiec, Anne Sophie, Philippe Delcourt, Etienne Dewailly, and Gabriel Bidaux. 2013. “Optimal Differentiation of In Vitro Keratinocytes Requires Multifactorial External Control.” PLoS ONE 8 (10): 1–15. https://doi.org/10.1371/journal.pone.0077507.	Fig 1 C	INV	1.45092	mRNA level %normalized with GAPDH mRNA levels	24	h	1.8	mM	NA	Webplot Digitizar	Human normal epidermal keratinocytes hNEK	qPCR
2. Borowiec, Anne Sophie, Philippe Delcourt, Etienne Dewailly, and Gabriel Bidaux. 2013. “Optimal Differentiation of In Vitro Keratinocytes Requires Multifactorial External Control.” PLoS ONE 8 (10): 1–15. https://doi.org/10.1371/journal.pone.0077507.	Fig 1 C	INV	1.20075	mRNA level %normalized with GAPDH mRNA levels	48	h	1.8	mM	NA	Webplot Digitizar	Human normal epidermal keratinocytes hNEK	qPCR
2. Borowiec, Anne Sophie, Philippe Delcourt, Etienne Dewailly, and Gabriel Bidaux. 2013. “Optimal Differentiation of In Vitro Keratinocytes Requires Multifactorial External Control.” PLoS ONE 8 (10): 1–15. https://doi.org/10.1371/journal.pone.0077507.	Fig 1 C	INV	0.993711	mRNA level %normalized with GAPDH mRNA levels	72	h	1.8	mM	NA	Webplot Digitizar	Human normal epidermal keratinocytes hNEK	qPCR
2. Borowiec, Anne Sophie, Philippe Delcourt, Etienne Dewailly, and Gabriel Bidaux. 2013. “Optimal Differentiation of In Vitro Keratinocytes Requires Multifactorial External Control.” PLoS ONE 8 (10): 1–15. https://doi.org/10.1371/journal.pone.0077507.	Fig 1 C	INV	0.619129	mRNA level %normalized with GAPDH mRNA levels	96	h	1.8	mM	NA	Webplot Digitizar	Human normal epidermal keratinocytes hNEK	qPCR
2. Borowiec, Anne Sophie, Philippe Delcourt, Etienne Dewailly, and Gabriel Bidaux. 2013. “Optimal Differentiation of In Vitro Keratinocytes Requires Multifactorial External Control.” PLoS ONE 8 (10): 1–15. https://doi.org/10.1371/journal.pone.0077507.	Fig 1 C	INV	0.630957	mRNA level %normalized with GAPDH mRNA levels	120	h	1.8	mM	NA	Webplot Digitizar	Human normal epidermal keratinocytes hNEK	qPCR
2. Borowiec, Anne Sophie, Philippe Delcourt, Etienne Dewailly, and Gabriel Bidaux. 2013. “Optimal Differentiation of In Vitro Keratinocytes Requires Multifactorial External Control.” PLoS ONE 8 (10): 1–15. https://doi.org/10.1371/journal.pone.0077507.	Fig 1 C	INV	0.357622	mRNA level %normalized with GAPDH mRNA levels	148	h	1.8	mM	NA	Webplot Digitizar	Human normal epidermal keratinocytes hNEK	qPCR
2. Borowiec, Anne Sophie, Philippe Delcourt, Etienne Dewailly, and Gabriel Bidaux. 2013. “Optimal Differentiation of In Vitro Keratinocytes Requires Multifactorial External Control.” PLoS ONE 8 (10): 1–15. https://doi.org/10.1371/journal.pone.0077507.	Fig 1 C	TGM	0.0012806	mRNA level %normalized with GAPDH mRNA levels	0	h	0.1	mM	NA	Webplot Digitizer	Human normal epidermal keratinocytes hNEK	qPCR
2. Borowiec, Anne Sophie, Philippe Delcourt, Etienne Dewailly, and Gabriel Bidaux. 2013. “Optimal Differentiation of In Vitro Keratinocytes Requires Multifactorial External Control.” PLoS ONE 8 (10): 1–15. https://doi.org/10.1371/journal.pone.0077507.	Fig 1 C	TGM	0.0768621	mRNA level %normalized with GAPDH mRNA levels	24	h	0.1	mM	NA	Webplot Digitizer	Human normal epidermal keratinocytes hNEK	qPCR
2. Borowiec, Anne Sophie, Philippe Delcourt, Etienne Dewailly, and Gabriel Bidaux. 2013. “Optimal Differentiation of In Vitro Keratinocytes Requires Multifactorial External Control.” PLoS ONE 8 (10): 1–15. https://doi.org/10.1371/journal.pone.0077507.	Fig 1 C	TGM	0.0275921	mRNA level %normalized with GAPDH mRNA levels	48	h	1.8	mM	NA	Webplot Digitizer	Human normal epidermal keratinocytes hNEK	qPCR
2. Borowiec, Anne Sophie, Philippe Delcourt, Etienne Dewailly, and Gabriel Bidaux. 2013. “Optimal Differentiation of In Vitro Keratinocytes Requires Multifactorial External Control.” PLoS ONE 8 (10): 1–15. https://doi.org/10.1371/journal.pone.0077507.	Fig 1 C	TGM	0.00858901	mRNA level %normalized with GAPDH mRNA levels	72	h	1.8	mM	NA	Webplot Digitizer	Human normal epidermal keratinocytes hNEK	qPCR
2. Borowiec, Anne Sophie, Philippe Delcourt, Etienne Dewailly, and Gabriel Bidaux. 2013. “Optimal Differentiation of In Vitro Keratinocytes Requires Multifactorial External Control.” PLoS ONE 8 (10): 1–15. https://doi.org/10.1371/journal.pone.0077507.	Fig 1 C	TGM	0.00660117	mRNA level %normalized with GAPDH mRNA levels	96	h	1.8	mM	NA	Webplot Digitizer	Human normal epidermal keratinocytes hNEK	qPCR
2. Borowiec, Anne Sophie, Philippe Delcourt, Etienne Dewailly, and Gabriel Bidaux. 2013. “Optimal Differentiation of In Vitro Keratinocytes Requires Multifactorial External Control.” PLoS ONE 8 (10): 1–15. https://doi.org/10.1371/journal.pone.0077507.	Fig 1 C	TGM	0.00392433	mRNA level %normalized with GAPDH mRNA levels	120	h	1.8	mM	NA	Webplot Digitizer	Human normal epidermal keratinocytes hNEK	qPCR
2. Borowiec, Anne Sophie, Philippe Delcourt, Etienne Dewailly, and Gabriel Bidaux. 2013. “Optimal Differentiation of In Vitro Keratinocytes Requires Multifactorial External Control.” PLoS ONE 8 (10): 1–15. https://doi.org/10.1371/journal.pone.0077507.	Fig 1 C	TGM	0.0041684	mRNA level %normalized with GAPDH mRNA levels	148	h	1.8	mM	NA	Webplot Digitizer	Human normal epidermal keratinocytes hNEK	qPCR
3. Kisich, Kevin O., Michael D. Howell, Mark Boguniewicz, Heather R. Heizer, Nori U. Watson, and Donald Y.M. Leung. 2007. “The Constitutive Capacity of Human Keratinocytes to Kill Staphylococcus Aureus Is Dependent on β-Defensin 3.” Journal of Investigative Dermatology 127 (10): 2368–80. https://doi.org/10.1038/sj.jid.5700861.	Fig 3 B	HBD-3	0.00280983	mRNA	168	h	0.06	mM/L	NA	Webplot Digitizer	Normal human neonatal keratinocytes	qPCR
3. Kisich, Kevin O., Michael D. Howell, Mark Boguniewicz, Heather R. Heizer, Nori U. Watson, and Donald Y.M. Leung. 2007. “The Constitutive Capacity of Human Keratinocytes to Kill Staphylococcus Aureus Is Dependent on β-Defensin 3.” Journal of Investigative Dermatology 127 (10): 2368–80. https://doi.org/10.1038/sj.jid.5700861.	Fig 3 B	HBD-3	0.0248696	mRNA	168	h	1.3	mM/L	NA	Webplot Digitizer	Normal human neonatal keratinocytes	qPCR
3. Kisich, Kevin O., Michael D. Howell, Mark Boguniewicz, Heather R. Heizer, Nori U. Watson, and Donald Y.M. Leung. 2007. “The Constitutive Capacity of Human Keratinocytes to Kill Staphylococcus Aureus Is Dependent on β-Defensin 3.” Journal of Investigative Dermatology 127 (10): 2368–80. https://doi.org/10.1038/sj.jid.5700861.	Fig 3 B	HBD-3	0.0186751	mRNA	168	h	1.3	mM/L	IL4 (added for the last 24 h)	Webplot Digitizer	Normal human neonatal keratinocytes	qPCR
4. Borkowski, Andrew W, Kyungho Park, Yoshikazu Uchida, and Richard L Gallo. 2013. “Activation of TLR3 in Keratinocytes Increases Expression of Genes Involved in Formation of the Epidermis, Lipid Accumulation, and Epidermal Organelles.” Journal of Investigative Dermatology 133 (8): 2031–40. https://doi.org/10.1038/jid.2013.39.	Fig 3	ABCA	1.2088	Fold change mRNA	24	h	0.06	mM	NA	Webplot Digitizer	Normal human epidermal keratinocytes	qPCR
4. Borkowski, Andrew W, Kyungho Park, Yoshikazu Uchida, and Richard L Gallo. 2013. “Activation of TLR3 in Keratinocytes Increases Expression of Genes Involved in Formation of the Epidermis, Lipid Accumulation, and Epidermal Organelles.” Journal of Investigative Dermatology 133 (8): 2031–40. https://doi.org/10.1038/jid.2013.39.	Fig 3	ABCA	0.973274	Fold change mRNA	24	h	0.06	mM	NA	Webplot Digitizer	Normal human epidermal keratinocytes	qPCR
4. Borkowski, Andrew W, Kyungho Park, Yoshikazu Uchida, and Richard L Gallo. 2013. “Activation of TLR3 in Keratinocytes Increases Expression of Genes Involved in Formation of the Epidermis, Lipid Accumulation, and Epidermal Organelles.” Journal of Investigative Dermatology 133 (8): 2031–40. https://doi.org/10.1038/jid.2013.39.	Fig 3	GBA	1.05567	Fold change mRNA	24	h	0.06	mM	1ug ml-1 Poly(1:C) for 24 hours (TLR3 inhibitor)	Webplot Digitizer	Normal human epidermal keratinocytes	qPCR
4. Borkowski, Andrew W, Kyungho Park, Yoshikazu Uchida, and Richard L Gallo. 2013. “Activation of TLR3 in Keratinocytes Increases Expression of Genes Involved in Formation of the Epidermis, Lipid Accumulation, and Epidermal Organelles.” Journal of Investigative Dermatology 133 (8): 2031–40. https://doi.org/10.1038/jid.2013.39.	Fig 3	GBA	0.80516	Fold change mRNA	24	h	0.06	mM	NA	Webplot Digitizer	Normal human epidermal keratinocytes	qPCR
4. Borkowski, Andrew W, Kyungho Park, Yoshikazu Uchida, and Richard L Gallo. 2013. “Activation of TLR3 in Keratinocytes Increases Expression of Genes Involved in Formation of the Epidermis, Lipid Accumulation, and Epidermal Organelles.” Journal of Investigative Dermatology 133 (8): 2031–40. https://doi.org/10.1038/jid.2013.39.	Fig 3	SMPD1	1.42214	Fold change mRNA	24	h	0.06	mM	[(0,1)] % (poly,bafil) 5nM Befilomycin A1 for 1 hour before 1ug ml-1 Poly(1:C) for 24 hours	Webplot Digitizer	Normal human epidermal keratinocytes	qPCR
4. Borkowski, Andrew W, Kyungho Park, Yoshikazu Uchida, and Richard L Gallo. 2013. “Activation of TLR3 in Keratinocytes Increases Expression of Genes Involved in Formation of the Epidermis, Lipid Accumulation, and Epidermal Organelles.” Journal of Investigative Dermatology 133 (8): 2031–40. https://doi.org/10.1038/jid.2013.39.	Fig 3	SMPD1	1	Fold change mRNA	24	h	0.06	mM	[(1,1)] % (poly,bafil) 5nM Befilomycin A1 for 1 hour before 1ug ml-1 Poly(1:C) for 24 hours	Webplot Digitizer	Normal human epidermal keratinocytes	qPCR
5. Howell, Michael D, Byung Eui Kim, Peisong Gao, Audrey V Grant, Mark Boguniewicz, Anna Debenedetto, Lynda Schneider, Lisa a Beck, Kathleen C Barnes, and Donald Y.M. Leung. 2007. “Cytokine Modulation of Atopic Dermatitis Filaggrin Skin Expression.” The Journal of Allergy and Clinical Immunology 120 (1): 150–55. https://doi.org/10.1016/j.jaci.2007.04.031.	Fig 3	FLG	0.3415	ug	24	h	0.06	mM	NA	Webplot Digitizer	Normal Human Keratinocytes	Western blot
5. Howell, Michael D, Byung Eui Kim, Peisong Gao, Audrey V Grant, Mark Boguniewicz, Anna Debenedetto, Lynda Schneider, Lisa a Beck, Kathleen C Barnes, and Donald Y.M. Leung. 2007. “Cytokine Modulation of Atopic Dermatitis Filaggrin Skin Expression.” The Journal of Allergy and Clinical Immunology 120 (1): 150–55. https://doi.org/10.1016/j.jaci.2007.04.031.	Fig 3	FLG	2.6813	ug	24	h	1.3	mM	NA	Webplot Digitizer	Normal Human Keratinocytes	Western blot
5. Howell, Michael D, Byung Eui Kim, Peisong Gao, Audrey V Grant, Mark Boguniewicz, Anna Debenedetto, Lynda Schneider, Lisa a Beck, Kathleen C Barnes, and Donald Y.M. Leung. 2007. “Cytokine Modulation of Atopic Dermatitis Filaggrin Skin Expression.” The Journal of Allergy and Clinical Immunology 120 (1): 150–55. https://doi.org/10.1016/j.jaci.2007.04.031.	Fig 3	FLG	0.0424	ug	24	h	0.06	mM	Stimulated with IL-4/IL-13	Webplot Digitizer	NHEK	Western blot
5. Howell, Michael D, Byung Eui Kim, Peisong Gao, Audrey V Grant, Mark Boguniewicz, Anna Debenedetto, Lynda Schneider, Lisa a Beck, Kathleen C Barnes, and Donald Y.M. Leung. 2007. “Cytokine Modulation of Atopic Dermatitis Filaggrin Skin Expression.” The Journal of Allergy and Clinical Immunology 120 (1): 150–55. https://doi.org/10.1016/j.jaci.2007.04.031.	Fig 3	FLG	0.1429	ug	24	h	1.3	mM	Stimulated with IL-4/IL-13	Webplot Digitizer	NHEK	Western blot
6. Howell, Michael D., Heather R. Fairchild, Byung Eui Kim, Lianghua Bin, Mark Boguniewicz, Jasmina S. Redzic, Kirk C. Hansen, and Donald Y.M. Leung. 2008. “Th2 Cytokines Act on S100/A11 to Downregulate Keratinocyte Differentiation.” Journal of Investigative Dermatology 128 (9): 2248–58. https://doi.org/10.1038/jid.2008.74.	Fig 3	FLG	0.001857	Arbitrary units	24	h	1.5	mM	NA	Webplot Digitizer	HaCat	Western blot
6. Howell, Michael D., Heather R. Fairchild, Byung Eui Kim, Lianghua Bin, Mark Boguniewicz, Jasmina S. Redzic, Kirk C. Hansen, and Donald Y.M. Leung. 2008. “Th2 Cytokines Act on S100/A11 to Downregulate Keratinocyte Differentiation.” Journal of Investigative Dermatology 128 (9): 2248–58. https://doi.org/10.1038/jid.2008.74.	Fig 3	FLG	0.018056	Arbitrary units	24	h	10	mM	NA	Webplot Digitizer	HaCat	Western blot
6. Howell, Michael D., Heather R. Fairchild, Byung Eui Kim, Lianghua Bin, Mark Boguniewicz, Jasmina S. Redzic, Kirk C. Hansen, and Donald Y.M. Leung. 2008. “Th2 Cytokines Act on S100/A11 to Downregulate Keratinocyte Differentiation.” Journal of Investigative Dermatology 128 (9): 2248–58. https://doi.org/10.1038/jid.2008.74.	Fig 3	FLG	0.016622	Arbitrary units	24	h	0.06	mM	NA	Webplot Digitizer	NHEK	Western blot
6. Howell, Michael D., Heather R. Fairchild, Byung Eui Kim, Lianghua Bin, Mark Boguniewicz, Jasmina S. Redzic, Kirk C. Hansen, and Donald Y.M. Leung. 2008. “Th2 Cytokines Act on S100/A11 to Downregulate Keratinocyte Differentiation.” Journal of Investigative Dermatology 128 (9): 2248–58. https://doi.org/10.1038/jid.2008.74.	Fig 3	FLG	0.114451	Arbitrary units	24	h	1.3	mM	NA	Webplot Digitizer	NHEK	Western blot
6. Howell, Michael D., Heather R. Fairchild, Byung Eui Kim, Lianghua Bin, Mark Boguniewicz, Jasmina S. Redzic, Kirk C. Hansen, and Donald Y.M. Leung. 2008. “Th2 Cytokines Act on S100/A11 to Downregulate Keratinocyte Differentiation.” Journal of Investigative Dermatology 128 (9): 2248–58. https://doi.org/10.1038/jid.2008.74.	Fig 3	FLG	0.002757	Arbitrary units	24	h	1.5	mM	Stimulated with IL-4/IL-13	Webplot Digitizer	HaCat	Western blot
6. Howell, Michael D., Heather R. Fairchild, Byung Eui Kim, Lianghua Bin, Mark Boguniewicz, Jasmina S. Redzic, Kirk C. Hansen, and Donald Y.M. Leung. 2008. “Th2 Cytokines Act on S100/A11 to Downregulate Keratinocyte Differentiation.” Journal of Investigative Dermatology 128 (9): 2248–58. https://doi.org/10.1038/jid.2008.74.	Fig 3	FLG	0.003153	Arbitrary units	24	h	10	mM	Stimulated with IL-4/IL-14	Webplot Digitizer	HaCat	Western blot
6. Howell, Michael D., Heather R. Fairchild, Byung Eui Kim, Lianghua Bin, Mark Boguniewicz, Jasmina S. Redzic, Kirk C. Hansen, and Donald Y.M. Leung. 2008. “Th2 Cytokines Act on S100/A11 to Downregulate Keratinocyte Differentiation.” Journal of Investigative Dermatology 128 (9): 2248–58. https://doi.org/10.1038/jid.2008.74.	Fig 3	FLG	0.011628	Arbitrary units	24	h	0.06	mM	Stimulated with IL-4/IL-15	Webplot Digitizer	NHEK	Western blot
6. Howell, Michael D., Heather R. Fairchild, Byung Eui Kim, Lianghua Bin, Mark Boguniewicz, Jasmina S. Redzic, Kirk C. Hansen, and Donald Y.M. Leung. 2008. “Th2 Cytokines Act on S100/A11 to Downregulate Keratinocyte Differentiation.” Journal of Investigative Dermatology 128 (9): 2248–58. https://doi.org/10.1038/jid.2008.74.	Fig 3	FLG	0.020111	Arbitrary units	24	h	1.3	mM	Stimulated with IL-4/IL-16	Webplot Digitizer	NHEK	Western blot
7. Serezani, Ana P.M., Gunseli Bozdogan, Sarita Sehra, Daniel Walsh, Purna Krishnamurthy, Elizabeth A. Sierra Potchanant, Grzegorz Nalepa, et al. 2017. “IL-4 Impairs Wound Healing Potential in the Skin by Repressing Fibronectin Expression.” Journal of Allergy and Clinical Immunology 139 (1): 142-151.e5. https://doi.org/10.1016/j.jaci.2016.07.012.	Fig E1	FLG	1	Fold change above control day 2	48	h	2 CaCl2	mM	NA	Webplot Digitizer	Primary human keratinocytes immortalized	RT-PCR
7. Serezani, Ana P.M., Gunseli Bozdogan, Sarita Sehra, Daniel Walsh, Purna Krishnamurthy, Elizabeth A. Sierra Potchanant, Grzegorz Nalepa, et al. 2017. “IL-4 Impairs Wound Healing Potential in the Skin by Repressing Fibronectin Expression.” Journal of Allergy and Clinical Immunology 139 (1): 142-151.e5. https://doi.org/10.1016/j.jaci.2016.07.012.	Fig E1	FLG	5	Fold change above control day 2	72	h	2 CaCl2	mM	NA	Webplot Digitizer	Primary human keratinocytes immortalized	RT-PCR
7. Serezani, Ana P.M., Gunseli Bozdogan, Sarita Sehra, Daniel Walsh, Purna Krishnamurthy, Elizabeth A. Sierra Potchanant, Grzegorz Nalepa, et al. 2017. “IL-4 Impairs Wound Healing Potential in the Skin by Repressing Fibronectin Expression.” Journal of Allergy and Clinical Immunology 139 (1): 142-151.e5. https://doi.org/10.1016/j.jaci.2016.07.012.	Fig E1	FLG	20	Fold change above control day 2	96	h	2 CaCl2	mM	NA	Webplot Digitizer	Primary human keratinocytes immortalized	RT-PCR
7. Serezani, Ana P.M., Gunseli Bozdogan, Sarita Sehra, Daniel Walsh, Purna Krishnamurthy, Elizabeth A. Sierra Potchanant, Grzegorz Nalepa, et al. 2017. “IL-4 Impairs Wound Healing Potential in the Skin by Repressing Fibronectin Expression.” Journal of Allergy and Clinical Immunology 139 (1): 142-151.e5. https://doi.org/10.1016/j.jaci.2016.07.012.	Fig E1	FLG	15	Fold change above control day 2	120	h	2 CaCl2	mM	NA	Webplot Digitizer	Primary human keratinocytes immortalized	RT-PCR
7. Serezani, Ana P.M., Gunseli Bozdogan, Sarita Sehra, Daniel Walsh, Purna Krishnamurthy, Elizabeth A. Sierra Potchanant, Grzegorz Nalepa, et al. 2017. “IL-4 Impairs Wound Healing Potential in the Skin by Repressing Fibronectin Expression.” Journal of Allergy and Clinical Immunology 139 (1): 142-151.e5. https://doi.org/10.1016/j.jaci.2016.07.012.	Fig E2	LOR	28.8624	Fold change above control	120	h	2 CaCl2	mM	Stimulated with IL-4/IL-19	Webplot Digitizer	Primary human keratinocytes immortalized	RT-PCR
7. Serezani, Ana P.M., Gunseli Bozdogan, Sarita Sehra, Daniel Walsh, Purna Krishnamurthy, Elizabeth A. Sierra Potchanant, Grzegorz Nalepa, et al. 2017. “IL-4 Impairs Wound Healing Potential in the Skin by Repressing Fibronectin Expression.” Journal of Allergy and Clinical Immunology 139 (1): 142-151.e5. https://doi.org/10.1016/j.jaci.2016.07.012.	Fig E2	LOR	1.3761	Fold change above control	120	h	2 CaCl2	mM	Stimulated with IL-4/IL-20	Webplot Digitizer	Primary human keratinocytes immortalized	RT-PCR
7. Serezani, Ana P.M., Gunseli Bozdogan, Sarita Sehra, Daniel Walsh, Purna Krishnamurthy, Elizabeth A. Sierra Potchanant, Grzegorz Nalepa, et al. 2017. “IL-4 Impairs Wound Healing Potential in the Skin by Repressing Fibronectin Expression.” Journal of Allergy and Clinical Immunology 139 (1): 142-151.e5. https://doi.org/10.1016/j.jaci.2016.07.012.	Fig E2	IVL	11.3032	Fold change above control	120	h	2 CaCl2	mM	Stimulated with IL-4/IL-21	Webplot Digitizer	Primary human keratinocytes immortalized	RT-PCR
7. Serezani, Ana P.M., Gunseli Bozdogan, Sarita Sehra, Daniel Walsh, Purna Krishnamurthy, Elizabeth A. Sierra Potchanant, Grzegorz Nalepa, et al. 2017. “IL-4 Impairs Wound Healing Potential in the Skin by Repressing Fibronectin Expression.” Journal of Allergy and Clinical Immunology 139 (1): 142-151.e5. https://doi.org/10.1016/j.jaci.2016.07.012.	Fig E2	IVL	2.2419	Fold change above control	120	h	2 CaCl2	mM	Stimulated with IL-4/IL-22	Webplot Digitizer	Primary human keratinocytes immortalized	RT-PCR
8. Jadali, Azadeh, and Soosan Ghazizadeh. 2010. “Protein Kinase D Is Implicated in the Reversible Commitment to Differentiation in Primary Cultures of Mouse Keratinocytes.” Journal of Biological Chemistry 285 (30): 23387–97. https://doi.org/10.1074/jbc.M110.105619.	Fig 1	p63	105.35	Arbitrary units	0	d	0.05	mM	Reversibility	Webplot Digitizer	Mouse keratinocytes	PCR
8. Jadali, Azadeh, and Soosan Ghazizadeh. 2010. “Protein Kinase D Is Implicated in the Reversible Commitment to Differentiation in Primary Cultures of Mouse Keratinocytes.” Journal of Biological Chemistry 285 (30): 23387–97. https://doi.org/10.1074/jbc.M110.105619.	Fig 1	p63	42.45	Arbitrary units	3	d	1.2	mM	Reversibility	Webplot Digitizer	Mouse keratinocytes	PCR
8. Jadali, Azadeh, and Soosan Ghazizadeh. 2010. “Protein Kinase D Is Implicated in the Reversible Commitment to Differentiation in Primary Cultures of Mouse Keratinocytes.” Journal of Biological Chemistry 285 (30): 23387–97. https://doi.org/10.1074/jbc.M110.105619.	Fig 1	p63	24.67	Arbitrary units	5	d	0.05	mM	Reversibility	Webplot Digitizer	Mouse keratinocytes	PCR
8. Jadali, Azadeh, and Soosan Ghazizadeh. 2010. “Protein Kinase D Is Implicated in the Reversible Commitment to Differentiation in Primary Cultures of Mouse Keratinocytes.” Journal of Biological Chemistry 285 (30): 23387–97. https://doi.org/10.1074/jbc.M110.105619.	Fig 1	p63	42.73	Arbitrary units	7	d	0.05	mM	Reversibility	Webplot Digitizer	Mouse keratinocytes	PCR
8. Jadali, Azadeh, and Soosan Ghazizadeh. 2010. “Protein Kinase D Is Implicated in the Reversible Commitment to Differentiation in Primary Cultures of Mouse Keratinocytes.” Journal of Biological Chemistry 285 (30): 23387–97. https://doi.org/10.1074/jbc.M110.105619.	Fig 1	p63	153.33	Arbitrary units	10	d	0.05	mM	Reversibility	Webplot Digitizer	Mouse keratinocytes	PCR
8. Jadali, Azadeh, and Soosan Ghazizadeh. 2010. “Protein Kinase D Is Implicated in the Reversible Commitment to Differentiation in Primary Cultures of Mouse Keratinocytes.” Journal of Biological Chemistry 285 (30): 23387–97. https://doi.org/10.1074/jbc.M110.105619.	Fig 1	INV	4.14	Arbitrary units	0	d	0.05	mM	Reversibility	Webplot Digitizer	Mouse keratinocytes	PCR
8. Jadali, Azadeh, and Soosan Ghazizadeh. 2010. “Protein Kinase D Is Implicated in the Reversible Commitment to Differentiation in Primary Cultures of Mouse Keratinocytes.” Journal of Biological Chemistry 285 (30): 23387–97. https://doi.org/10.1074/jbc.M110.105619.	Fig 1	INV	104.41	Arbitrary units	3	d	1.2	mM	Reversibility	Webplot Digitizer	Mouse keratinocytes	PCR
8. Jadali, Azadeh, and Soosan Ghazizadeh. 2010. “Protein Kinase D Is Implicated in the Reversible Commitment to Differentiation in Primary Cultures of Mouse Keratinocytes.” Journal of Biological Chemistry 285 (30): 23387–97. https://doi.org/10.1074/jbc.M110.105619.	Fig 1	INV	135.54	Arbitrary units	5	d	0.05	mM	Reversibility	Webplot Digitizer	Mouse keratinocytes	PCR
8. Jadali, Azadeh, and Soosan Ghazizadeh. 2010. “Protein Kinase D Is Implicated in the Reversible Commitment to Differentiation in Primary Cultures of Mouse Keratinocytes.” Journal of Biological Chemistry 285 (30): 23387–97. https://doi.org/10.1074/jbc.M110.105619.	Fig 1	INV	88.24	Arbitrary units	7	d	0.05	mM	Reversibility	Webplot Digitizer	Mouse keratinocytes	PCR
8. Jadali, Azadeh, and Soosan Ghazizadeh. 2010. “Protein Kinase D Is Implicated in the Reversible Commitment to Differentiation in Primary Cultures of Mouse Keratinocytes.” Journal of Biological Chemistry 285 (30): 23387–97. https://doi.org/10.1074/jbc.M110.105619.	Fig 1	INV	91.12	Arbitrary units	10	d	0.05	mM	Reversibility	Webplot Digitizer	Mouse keratinocytes	PCR
8. Jadali, Azadeh, and Soosan Ghazizadeh. 2010. “Protein Kinase D Is Implicated in the Reversible Commitment to Differentiation in Primary Cultures of Mouse Keratinocytes.” Journal of Biological Chemistry 285 (30): 23387–97. https://doi.org/10.1074/jbc.M110.105619.	Fig 1	FIL	10.88	Arbitrary units	0	d	0.05	mM	Reversibility	Webplot Digitizer	Mouse keratinocytes	PCR
8. Jadali, Azadeh, and Soosan Ghazizadeh. 2010. “Protein Kinase D Is Implicated in the Reversible Commitment to Differentiation in Primary Cultures of Mouse Keratinocytes.” Journal of Biological Chemistry 285 (30): 23387–97. https://doi.org/10.1074/jbc.M110.105619.	Fig 1	FIL	102.71	Arbitrary units	3	d	1.2	mM	Reversibility	Webplot Digitizer	Mouse keratinocytes	PCR
8. Jadali, Azadeh, and Soosan Ghazizadeh. 2010. “Protein Kinase D Is Implicated in the Reversible Commitment to Differentiation in Primary Cultures of Mouse Keratinocytes.” Journal of Biological Chemistry 285 (30): 23387–97. https://doi.org/10.1074/jbc.M110.105619.	Fig 1	FIL	120.98	Arbitrary units	5	d	0.05	mM	Reversibility	Webplot Digitizer	Mouse keratinocytes	PCR
8. Jadali, Azadeh, and Soosan Ghazizadeh. 2010. “Protein Kinase D Is Implicated in the Reversible Commitment to Differentiation in Primary Cultures of Mouse Keratinocytes.” Journal of Biological Chemistry 285 (30): 23387–97. https://doi.org/10.1074/jbc.M110.105619.	Fig 1	FIL	70.32	Arbitrary units	7	d	0.05	mM	Reversibility	Webplot Digitizer	Mouse keratinocytes	PCR
8. Jadali, Azadeh, and Soosan Ghazizadeh. 2010. “Protein Kinase D Is Implicated in the Reversible Commitment to Differentiation in Primary Cultures of Mouse Keratinocytes.” Journal of Biological Chemistry 285 (30): 23387–97. https://doi.org/10.1074/jbc.M110.105619.	Fig 1	FIL	22.18	Arbitrary units	10	d	0.05	mM	Reversibility	Webplot Digitizer	Mouse keratinocytes	PCR
8. Jadali, Azadeh, and Soosan Ghazizadeh. 2010. “Protein Kinase D Is Implicated in the Reversible Commitment to Differentiation in Primary Cultures of Mouse Keratinocytes.” Journal of Biological Chemistry 285 (30): 23387–97. https://doi.org/10.1074/jbc.M110.105619.	Fig 1	LOR	7.71	Arbitrary units	0	d	0.05	mM	Reversibility	Webplot Digitizer	Mouse keratinocytes	PCR
8. Jadali, Azadeh, and Soosan Ghazizadeh. 2010. “Protein Kinase D Is Implicated in the Reversible Commitment to Differentiation in Primary Cultures of Mouse Keratinocytes.” Journal of Biological Chemistry 285 (30): 23387–97. https://doi.org/10.1074/jbc.M110.105619.	Fig 1	LOR	107.13	Arbitrary units	3	d	1.2	mM	Reversibility	Webplot Digitizer	Mouse keratinocytes	PCR
8. Jadali, Azadeh, and Soosan Ghazizadeh. 2010. “Protein Kinase D Is Implicated in the Reversible Commitment to Differentiation in Primary Cultures of Mouse Keratinocytes.” Journal of Biological Chemistry 285 (30): 23387–97. https://doi.org/10.1074/jbc.M110.105619.	Fig 1	LOR	95.25	Arbitrary units	5	d	0.05	mM	Reversibility	Webplot Digitizer	Mouse keratinocytes	PCR
8. Jadali, Azadeh, and Soosan Ghazizadeh. 2010. “Protein Kinase D Is Implicated in the Reversible Commitment to Differentiation in Primary Cultures of Mouse Keratinocytes.” Journal of Biological Chemistry 285 (30): 23387–97. https://doi.org/10.1074/jbc.M110.105619.	Fig 1	LOR	45.01	Arbitrary units	7	d	0.05	mM	Reversibility	Webplot Digitizer	Mouse keratinocytes	PCR
8. Jadali, Azadeh, and Soosan Ghazizadeh. 2010. “Protein Kinase D Is Implicated in the Reversible Commitment to Differentiation in Primary Cultures of Mouse Keratinocytes.” Journal of Biological Chemistry 285 (30): 23387–97. https://doi.org/10.1074/jbc.M110.105619.	Fig 1	LOR	23.23	Arbitrary units	10	d	0.05	mM	Reversibility	Webplot Digitizer	Mouse keratinocytes	PCR
9. Ogawa, Eisaku, Ryuhei Okuyama, Teie Egawa, Hirokazu Nagoshi, Masuo Obinata, Hachiro Tagami, Shuntaro Ikawa, and Setsuya Aiba. 2008. “P63/P51-Induced Onset of Keratinocyte Differentiation via the c-Jun N-Terminal Kinase Pathway Is Counteracted by Keratinocyte Growth Factor.” The Journal of Biological Chemistry 283 (49): 34241–49. https://doi.org/10.1074/jbc.M804101200.	Fig 1a	Locrin	1.28321	Arbitrary units	0	h	2	mM	Np63 overexpressed	Image J	Mouse keratinocytes	Western blot
9. Ogawa, Eisaku, Ryuhei Okuyama, Teie Egawa, Hirokazu Nagoshi, Masuo Obinata, Hachiro Tagami, Shuntaro Ikawa, and Setsuya Aiba. 2008. “P63/P51-Induced Onset of Keratinocyte Differentiation via the c-Jun N-Terminal Kinase Pathway Is Counteracted by Keratinocyte Growth Factor.” The Journal of Biological Chemistry 283 (49): 34241–49. https://doi.org/10.1074/jbc.M804101200.	Fig 1a	Locrin	1.23545	Arbitrary units	6	h	2	mM	Np63 overexpressed	Image J	Mouse keratinocytes	Western blot
9. Ogawa, Eisaku, Ryuhei Okuyama, Teie Egawa, Hirokazu Nagoshi, Masuo Obinata, Hachiro Tagami, Shuntaro Ikawa, and Setsuya Aiba. 2008. “P63/P51-Induced Onset of Keratinocyte Differentiation via the c-Jun N-Terminal Kinase Pathway Is Counteracted by Keratinocyte Growth Factor.” The Journal of Biological Chemistry 283 (49): 34241–49. https://doi.org/10.1074/jbc.M804101200.	Fig 1a	Locrin	1.1538	Arbitrary units	12	h	2	mM	Np63 overexpressed	Image J	Mouse keratinocytes	Western blot
9. Ogawa, Eisaku, Ryuhei Okuyama, Teie Egawa, Hirokazu Nagoshi, Masuo Obinata, Hachiro Tagami, Shuntaro Ikawa, and Setsuya Aiba. 2008. “P63/P51-Induced Onset of Keratinocyte Differentiation via the c-Jun N-Terminal Kinase Pathway Is Counteracted by Keratinocyte Growth Factor.” The Journal of Biological Chemistry 283 (49): 34241–49. https://doi.org/10.1074/jbc.M804101200.	Fig 1a	Locrin	1.34594	Arbitrary units	24	h	2	mM	Np63 overexpressed	Image J	Mouse keratinocytes	Western blot
9. Ogawa, Eisaku, Ryuhei Okuyama, Teie Egawa, Hirokazu Nagoshi, Masuo Obinata, Hachiro Tagami, Shuntaro Ikawa, and Setsuya Aiba. 2008. “P63/P51-Induced Onset of Keratinocyte Differentiation via the c-Jun N-Terminal Kinase Pathway Is Counteracted by Keratinocyte Growth Factor.” The Journal of Biological Chemistry 283 (49): 34241–49. https://doi.org/10.1074/jbc.M804101200.	Fig 1a	Locrin	1.6087	Arbitrary units	0	h	0.05	mM	NA	Image J	Mouse keratinocytes	Western blot
9. Ogawa, Eisaku, Ryuhei Okuyama, Teie Egawa, Hirokazu Nagoshi, Masuo Obinata, Hachiro Tagami, Shuntaro Ikawa, and Setsuya Aiba. 2008. “P63/P51-Induced Onset of Keratinocyte Differentiation via the c-Jun N-Terminal Kinase Pathway Is Counteracted by Keratinocyte Growth Factor.” The Journal of Biological Chemistry 283 (49): 34241–49. https://doi.org/10.1074/jbc.M804101200.	Fig 1a	Locrin	3.375	Arbitrary units	6	h	2	mM	NA	Image J	Mouse keratinocytes	Western blot
9. Ogawa, Eisaku, Ryuhei Okuyama, Teie Egawa, Hirokazu Nagoshi, Masuo Obinata, Hachiro Tagami, Shuntaro Ikawa, and Setsuya Aiba. 2008. “P63/P51-Induced Onset of Keratinocyte Differentiation via the c-Jun N-Terminal Kinase Pathway Is Counteracted by Keratinocyte Growth Factor.” The Journal of Biological Chemistry 283 (49): 34241–49. https://doi.org/10.1074/jbc.M804101200.	Fig 1a	Locrin	2.27778	Arbitrary units	12	h	2	mM	NA	Image J	Mouse keratinocytes	Western blot
9. Ogawa, Eisaku, Ryuhei Okuyama, Teie Egawa, Hirokazu Nagoshi, Masuo Obinata, Hachiro Tagami, Shuntaro Ikawa, and Setsuya Aiba. 2008. “P63/P51-Induced Onset of Keratinocyte Differentiation via the c-Jun N-Terminal Kinase Pathway Is Counteracted by Keratinocyte Growth Factor.” The Journal of Biological Chemistry 283 (49): 34241–49. https://doi.org/10.1074/jbc.M804101200.	Fig 1a	Locrin	0.880952	Arbitrary units	24	h	2	mM	NA	Image J	Mouse keratinocytes	Western blot
10. Dazard, J E, J Piette, N Basset-Seguin, J M Blanchard, and a Gandarillas. 2000. “Switch from P53 to MDM2 as Differentiating Human Keratinocytes Lose Their Proliferative Potential and Increase in Cellular Size.” Oncogene 19 (33): 3693–3705. https://doi.org/10.1038/sj.onc.1203695.	Fig 1	CYCA	0.626527	Arbitrary units	0	h	0.09	mM	NA	Image J	Primary human keratinocytes	Western blot
10. Dazard, J E, J Piette, N Basset-Seguin, J M Blanchard, and a Gandarillas. 2000. “Switch from P53 to MDM2 as Differentiating Human Keratinocytes Lose Their Proliferative Potential and Increase in Cellular Size.” Oncogene 19 (33): 3693–3705. https://doi.org/10.1038/sj.onc.1203695.	Fig 1	CYCA	-0.00426188	Arbitrary units	6	h	0.09	mM	NA	Image J	Primary human keratinocytes	Western blot
10. Dazard, J E, J Piette, N Basset-Seguin, J M Blanchard, and a Gandarillas. 2000. “Switch from P53 to MDM2 as Differentiating Human Keratinocytes Lose Their Proliferative Potential and Increase in Cellular Size.” Oncogene 19 (33): 3693–3705. https://doi.org/10.1038/sj.onc.1203695.	Fig 1	CYCA	-0.0456281	Arbitrary units	12	h	0.09	mM	NA	Image J	Primary human keratinocytes	Western blot
10. Dazard, J E, J Piette, N Basset-Seguin, J M Blanchard, and a Gandarillas. 2000. “Switch from P53 to MDM2 as Differentiating Human Keratinocytes Lose Their Proliferative Potential and Increase in Cellular Size.” Oncogene 19 (33): 3693–3705. https://doi.org/10.1038/sj.onc.1203695.	Fig 1	CYCA	-0.0925009	Arbitrary units	24	h	0.09	mM	NA	Image J	Primary human keratinocytes	Western blot
10. Dazard, J E, J Piette, N Basset-Seguin, J M Blanchard, and a Gandarillas. 2000. “Switch from P53 to MDM2 as Differentiating Human Keratinocytes Lose Their Proliferative Potential and Increase in Cellular Size.” Oncogene 19 (33): 3693–3705. https://doi.org/10.1038/sj.onc.1203695.	Fig 1	CYCA	-0.10731	Arbitrary units	36	h	0.09	mM	NA	Image J	Primary human keratinocytes	Western blot
10. Dazard, J E, J Piette, N Basset-Seguin, J M Blanchard, and a Gandarillas. 2000. “Switch from P53 to MDM2 as Differentiating Human Keratinocytes Lose Their Proliferative Potential and Increase in Cellular Size.” Oncogene 19 (33): 3693–3705. https://doi.org/10.1038/sj.onc.1203695.	Fig 1	Involucrin	10	Arbitrary units	0	h	0.09	mM	NA	Image J	Primary huma keratinocytes	Western blot
10. Dazard, J E, J Piette, N Basset-Seguin, J M Blanchard, and a Gandarillas. 2000. “Switch from P53 to MDM2 as Differentiating Human Keratinocytes Lose Their Proliferative Potential and Increase in Cellular Size.” Oncogene 19 (33): 3693–3705. https://doi.org/10.1038/sj.onc.1203695.	Fig 1	Involucrin	20	Arbitrary units	6	h	0.09	mM	NA	Image J	Primary huma keratinocytes	Western blot
10. Dazard, J E, J Piette, N Basset-Seguin, J M Blanchard, and a Gandarillas. 2000. “Switch from P53 to MDM2 as Differentiating Human Keratinocytes Lose Their Proliferative Potential and Increase in Cellular Size.” Oncogene 19 (33): 3693–3705. https://doi.org/10.1038/sj.onc.1203695.	Fig 1	Involucrin	30	Arbitrary units	12	h	0.09	mM	NA	Image J	Primary huma keratinocytes	Western blot
10. Dazard, J E, J Piette, N Basset-Seguin, J M Blanchard, and a Gandarillas. 2000. “Switch from P53 to MDM2 as Differentiating Human Keratinocytes Lose Their Proliferative Potential and Increase in Cellular Size.” Oncogene 19 (33): 3693–3705. https://doi.org/10.1038/sj.onc.1203695.	Fig 1	Involucrin	300	Arbitrary units	24	h	0.09	mM	NA	Image J	Primary huma keratinocytes	Western blot
10. Dazard, J E, J Piette, N Basset-Seguin, J M Blanchard, and a Gandarillas. 2000. “Switch from P53 to MDM2 as Differentiating Human Keratinocytes Lose Their Proliferative Potential and Increase in Cellular Size.” Oncogene 19 (33): 3693–3705. https://doi.org/10.1038/sj.onc.1203695.	Fig 1	Involucrin	800	Arbitrary units	36	h	0.09	mM	NA	Image J	Primary huma keratinocytes	Western blot
10. Dazard, J E, J Piette, N Basset-Seguin, J M Blanchard, and a Gandarillas. 2000. “Switch from P53 to MDM2 as Differentiating Human Keratinocytes Lose Their Proliferative Potential and Increase in Cellular Size.” Oncogene 19 (33): 3693–3705. https://doi.org/10.1038/sj.onc.1203695.	Fig 1	MDM2	0.4	Arbitrary units	0	h	0.09	mM	NA	Image J	Primary huma keratinocytes	Western blot
10. Dazard, J E, J Piette, N Basset-Seguin, J M Blanchard, and a Gandarillas. 2000. “Switch from P53 to MDM2 as Differentiating Human Keratinocytes Lose Their Proliferative Potential and Increase in Cellular Size.” Oncogene 19 (33): 3693–3705. https://doi.org/10.1038/sj.onc.1203695.	Fig 1	MDM2	1	Arbitrary units	6	h	0.09	mM	NA	Image J	Primary huma keratinocytes	Western blot
10. Dazard, J E, J Piette, N Basset-Seguin, J M Blanchard, and a Gandarillas. 2000. “Switch from P53 to MDM2 as Differentiating Human Keratinocytes Lose Their Proliferative Potential and Increase in Cellular Size.” Oncogene 19 (33): 3693–3705. https://doi.org/10.1038/sj.onc.1203695.	Fig 1	MDM2	0.8	Arbitrary units	12	h	0.09	mM	NA	Image J	Primary huma keratinocytes	Western blot
10. Dazard, J E, J Piette, N Basset-Seguin, J M Blanchard, and a Gandarillas. 2000. “Switch from P53 to MDM2 as Differentiating Human Keratinocytes Lose Their Proliferative Potential and Increase in Cellular Size.” Oncogene 19 (33): 3693–3705. https://doi.org/10.1038/sj.onc.1203695.	Fig 1	MDM2	0.1	Arbitrary units	24	h	0.09	mM	NA	Image J	Primary huma keratinocytes	Western blot
10. Dazard, J E, J Piette, N Basset-Seguin, J M Blanchard, and a Gandarillas. 2000. “Switch from P53 to MDM2 as Differentiating Human Keratinocytes Lose Their Proliferative Potential and Increase in Cellular Size.” Oncogene 19 (33): 3693–3705. https://doi.org/10.1038/sj.onc.1203695.	Fig 1	MDM2	0.05	Arbitrary units	36	h	0.09	mM	NA	Image J	Primary huma keratinocytes	Western blot
10. Dazard, J E, J Piette, N Basset-Seguin, J M Blanchard, and a Gandarillas. 2000. “Switch from P53 to MDM2 as Differentiating Human Keratinocytes Lose Their Proliferative Potential and Increase in Cellular Size.” Oncogene 19 (33): 3693–3705. https://doi.org/10.1038/sj.onc.1203695.	Fig 2b	involucrin_HaCaT	0.3	Arbitrary units	0	h	0.09	mM	p53 mutation	Image J	HaCat cells/mutated both p53 alleles	Western blot
10. Dazard, J E, J Piette, N Basset-Seguin, J M Blanchard, and a Gandarillas. 2000. “Switch from P53 to MDM2 as Differentiating Human Keratinocytes Lose Their Proliferative Potential and Increase in Cellular Size.” Oncogene 19 (33): 3693–3705. https://doi.org/10.1038/sj.onc.1203695.	Fig 2b	involucrin_HaCaT	0.7	Arbitrary units	6	h	0.09	mM	p53 mutation	Image J	HaCat cells/mutated both p53 alleles	Western blot
10. Dazard, J E, J Piette, N Basset-Seguin, J M Blanchard, and a Gandarillas. 2000. “Switch from P53 to MDM2 as Differentiating Human Keratinocytes Lose Their Proliferative Potential and Increase in Cellular Size.” Oncogene 19 (33): 3693–3705. https://doi.org/10.1038/sj.onc.1203695.	Fig 2b	involucrin_HaCaT	0.8	Arbitrary units	12	h	0.09	mM	p53 mutation	Image J	HaCat cells/mutated both p53 alleles	Western blot
10. Dazard, J E, J Piette, N Basset-Seguin, J M Blanchard, and a Gandarillas. 2000. “Switch from P53 to MDM2 as Differentiating Human Keratinocytes Lose Their Proliferative Potential and Increase in Cellular Size.” Oncogene 19 (33): 3693–3705. https://doi.org/10.1038/sj.onc.1203695.	Fig 2b	involucrin_HaCaT	1	Arbitrary units	24	h	0.09	mM	p53 mutation	Image J	HaCat cells/mutated both p53 alleles	Western blot
10. Dazard, J E, J Piette, N Basset-Seguin, J M Blanchard, and a Gandarillas. 2000. “Switch from P53 to MDM2 as Differentiating Human Keratinocytes Lose Their Proliferative Potential and Increase in Cellular Size.” Oncogene 19 (33): 3693–3705. https://doi.org/10.1038/sj.onc.1203695.	Fig 2b	involucrin_HaCaT	1.2	Arbitrary units	36	h	0.09	mM	p53 mutation	Image J	HaCat cells/mutated both p53 alleles	Western blot
10. Dazard, J E, J Piette, N Basset-Seguin, J M Blanchard, and a Gandarillas. 2000. “Switch from P53 to MDM2 as Differentiating Human Keratinocytes Lose Their Proliferative Potential and Increase in Cellular Size.” Oncogene 19 (33): 3693–3705. https://doi.org/10.1038/sj.onc.1203695.	Fig 2b	involucrin_HaCaT	1.5	Arbitrary units	48	h	0.09	mM	p53 mutation	Image J	HaCat cells/mutated both p53 alleles	Western blot
10. Dazard, J E, J Piette, N Basset-Seguin, J M Blanchard, and a Gandarillas. 2000. “Switch from P53 to MDM2 as Differentiating Human Keratinocytes Lose Their Proliferative Potential and Increase in Cellular Size.” Oncogene 19 (33): 3693–3705. https://doi.org/10.1038/sj.onc.1203695.	Fig 2b	involucrin_HaCaT	2	Arbitrary units	96	h	0.09	mM	p53 mutation	Image J	HaCat cells/mutated both p53 alleles	Western blot
10. Dazard, J E, J Piette, N Basset-Seguin, J M Blanchard, and a Gandarillas. 2000. “Switch from P53 to MDM2 as Differentiating Human Keratinocytes Lose Their Proliferative Potential and Increase in Cellular Size.” Oncogene 19 (33): 3693–3705. https://doi.org/10.1038/sj.onc.1203695.	Fig 2b	MDM2_HaCaT	0.5	Arbitrary units	0	h	0.09	mM	p53 mutation	Image J	HaCat cells/mutated both p53 alleles	Western blot
10. Dazard, J E, J Piette, N Basset-Seguin, J M Blanchard, and a Gandarillas. 2000. “Switch from P53 to MDM2 as Differentiating Human Keratinocytes Lose Their Proliferative Potential and Increase in Cellular Size.” Oncogene 19 (33): 3693–3705. https://doi.org/10.1038/sj.onc.1203695.	Fig 2b	MDM2_HaCaT	1.5	Arbitrary units	6	h	0.09	mM	p53 mutation	Image J	HaCat cells/mutated both p53 alleles	Western blot
10. Dazard, J E, J Piette, N Basset-Seguin, J M Blanchard, and a Gandarillas. 2000. “Switch from P53 to MDM2 as Differentiating Human Keratinocytes Lose Their Proliferative Potential and Increase in Cellular Size.” Oncogene 19 (33): 3693–3705. https://doi.org/10.1038/sj.onc.1203695.	Fig 2b	MDM2_HaCaT	1.2	Arbitrary units	12	h	0.09	mM	p53 mutation	Image J	HaCat cells/mutated both p53 alleles	Western blot
10. Dazard, J E, J Piette, N Basset-Seguin, J M Blanchard, and a Gandarillas. 2000. “Switch from P53 to MDM2 as Differentiating Human Keratinocytes Lose Their Proliferative Potential and Increase in Cellular Size.” Oncogene 19 (33): 3693–3705. https://doi.org/10.1038/sj.onc.1203695.	Fig 2b	MDM2_HaCaT	1.3	Arbitrary units	24	h	0.09	mM	p53 mutation	Image J	HaCat cells/mutated both p53 alleles	Western blot
10. Dazard, J E, J Piette, N Basset-Seguin, J M Blanchard, and a Gandarillas. 2000. “Switch from P53 to MDM2 as Differentiating Human Keratinocytes Lose Their Proliferative Potential and Increase in Cellular Size.” Oncogene 19 (33): 3693–3705. https://doi.org/10.1038/sj.onc.1203695.	Fig 2b	MDM2_HaCaT	1.5	Arbitrary units	36	h	0.09	mM	p53 mutation	Image J	HaCat cells/mutated both p53 alleles	Western blot
10. Dazard, J E, J Piette, N Basset-Seguin, J M Blanchard, and a Gandarillas. 2000. “Switch from P53 to MDM2 as Differentiating Human Keratinocytes Lose Their Proliferative Potential and Increase in Cellular Size.” Oncogene 19 (33): 3693–3705. https://doi.org/10.1038/sj.onc.1203695.	Fig 2b	MDM2_HaCaT	1.7	Arbitrary units	48	h	0.09	mM	p53 mutation	Image J	HaCat cells/mutated both p53 alleles	Western blot
10. Dazard, J E, J Piette, N Basset-Seguin, J M Blanchard, and a Gandarillas. 2000. “Switch from P53 to MDM2 as Differentiating Human Keratinocytes Lose Their Proliferative Potential and Increase in Cellular Size.” Oncogene 19 (33): 3693–3705. https://doi.org/10.1038/sj.onc.1203695.	Fig 2b	MDM2_HaCaT	1.4	Arbitrary units	96	h	0.09	mM	p53 mutation	Image J	HaCat cells/mutated both p53 alleles	Western blot
11. Toufighi, Kiana, Jae Seong Yang, Nuno Miguel Luis, Salvador Aznar Benitah, Ben Lehner, Luis Serrano, and Christina Kiel. 2015. “Dissecting the Calcium-Induced Differentiation of Human Primary Keratinocytes Stem Cells by Integrative and Structural Network Analyses.” PLoS Computational Biology 11 (5): 1–27. https://doi.org/10.1371/journal.pcbi.1004256.	Fig 1	RNASE7 (An AMP)	7.578	Fold-increase (AU)	0	h	0.05	mM CaCl2	NA	Raw data provided in Supplementary table 1. We used R to automatically extract mean-over replicates data corresponding to genes of interest (terminal differentiation markers) from the 16,720 genes measured; and further selected those that are classified as 'dynamic' (at least 2-fold change -fold expression change cut-off and a Chi-squared test on time points of biological replicates)	primary human keratinocyte	mRNA was isolated, and expression profiles were measured using Agilent microarrays
11. Toufighi, Kiana, Jae Seong Yang, Nuno Miguel Luis, Salvador Aznar Benitah, Ben Lehner, Luis Serrano, and Christina Kiel. 2015. “Dissecting the Calcium-Induced Differentiation of Human Primary Keratinocytes Stem Cells by Integrative and Structural Network Analyses.” PLoS Computational Biology 11 (5): 1–27. https://doi.org/10.1371/journal.pcbi.1004256.	Fig 1	RNASE7 (An AMP)	7.6107	Fold-increase (AU)	5	h	1.2	mM CaCl2	NA	Raw data provided in Supplementary table 1. We used R to automatically extract mean-over replicates data corresponding to genes of interest (terminal differentiation markers) from the 16,720 genes measured; and further selected those that are classified as 'dynamic' (at least 2-fold change -fold expression change cut-off and a Chi-squared test on time points of biological replicates)	primary human keratinocyte	mRNA was isolated, and expression profiles were measured using Agilent microarrays
11. Toufighi, Kiana, Jae Seong Yang, Nuno Miguel Luis, Salvador Aznar Benitah, Ben Lehner, Luis Serrano, and Christina Kiel. 2015. “Dissecting the Calcium-Induced Differentiation of Human Primary Keratinocytes Stem Cells by Integrative and Structural Network Analyses.” PLoS Computational Biology 11 (5): 1–27. https://doi.org/10.1371/journal.pcbi.1004256.	Fig 1	RNASE7 (An AMP)	9.433	Fold-increase (AU)	10	h	1.2	mM CaCl2	NA	Raw data provided in Supplementary table 1. We used R to automatically extract mean-over replicates data corresponding to genes of interest (terminal differentiation markers) from the 16,720 genes measured; and further selected those that are classified as 'dynamic' (at least 2-fold change -fold expression change cut-off and a Chi-squared test on time points of biological replicates)	primary human keratinocyte	mRNA was isolated, and expression profiles were measured using Agilent microarrays
11. Toufighi, Kiana, Jae Seong Yang, Nuno Miguel Luis, Salvador Aznar Benitah, Ben Lehner, Luis Serrano, and Christina Kiel. 2015. “Dissecting the Calcium-Induced Differentiation of Human Primary Keratinocytes Stem Cells by Integrative and Structural Network Analyses.” PLoS Computational Biology 11 (5): 1–27. https://doi.org/10.1371/journal.pcbi.1004256.	Fig 1	RNASE7 (An AMP)	10.2957	Fold-increase (AU)	15	h	1.2	mM CaCl2	NA	Raw data provided in Supplementary table 1. We used R to automatically extract mean-over replicates data corresponding to genes of interest (terminal differentiation markers) from the 16,720 genes measured; and further selected those that are classified as 'dynamic' (at least 2-fold change -fold expression change cut-off and a Chi-squared test on time points of biological replicates)	primary human keratinocyte	mRNA was isolated, and expression profiles were measured using Agilent microarrays
11. Toufighi, Kiana, Jae Seong Yang, Nuno Miguel Luis, Salvador Aznar Benitah, Ben Lehner, Luis Serrano, and Christina Kiel. 2015. “Dissecting the Calcium-Induced Differentiation of Human Primary Keratinocytes Stem Cells by Integrative and Structural Network Analyses.” PLoS Computational Biology 11 (5): 1–27. https://doi.org/10.1371/journal.pcbi.1004256.	Fig 1	RNASE7 (An AMP)	10.5897	Fold-increase (AU)	20	h	1.2	mM CaCl2	NA	Raw data provided in Supplementary table 1. We used R to automatically extract mean-over replicates data corresponding to genes of interest (terminal differentiation markers) from the 16,720 genes measured; and further selected those that are classified as 'dynamic' (at least 2-fold change -fold expression change cut-off and a Chi-squared test on time points of biological replicates)	primary human keratinocyte	mRNA was isolated, and expression profiles were measured using Agilent microarrays
11. Toufighi, Kiana, Jae Seong Yang, Nuno Miguel Luis, Salvador Aznar Benitah, Ben Lehner, Luis Serrano, and Christina Kiel. 2015. “Dissecting the Calcium-Induced Differentiation of Human Primary Keratinocytes Stem Cells by Integrative and Structural Network Analyses.” PLoS Computational Biology 11 (5): 1–27. https://doi.org/10.1371/journal.pcbi.1004256.	Fig 1	RNASE7 (An AMP)	10.5197	Fold-increase (AU)	25	h	1.2	mM CaCl2	NA	Raw data provided in Supplementary table 1. We used R to automatically extract mean-over replicates data corresponding to genes of interest (terminal differentiation markers) from the 16,720 genes measured; and further selected those that are classified as 'dynamic' (at least 2-fold change -fold expression change cut-off and a Chi-squared test on time points of biological replicates)	primary human keratinocyte	mRNA was isolated, and expression profiles were measured using Agilent microarrays
11. Toufighi, Kiana, Jae Seong Yang, Nuno Miguel Luis, Salvador Aznar Benitah, Ben Lehner, Luis Serrano, and Christina Kiel. 2015. “Dissecting the Calcium-Induced Differentiation of Human Primary Keratinocytes Stem Cells by Integrative and Structural Network Analyses.” PLoS Computational Biology 11 (5): 1–27. https://doi.org/10.1371/journal.pcbi.1004256.	Fig 1	RNASE7 (An AMP)	9.841	Fold-increase (AU)	30	h	1.2	mM CaCl2	NA	Raw data provided in Supplementary table 1. We used R to automatically extract mean-over replicates data corresponding to genes of interest (terminal differentiation markers) from the 16,720 genes measured; and further selected those that are classified as 'dynamic' (at least 2-fold change -fold expression change cut-off and a Chi-squared test on time points of biological replicates)	primary human keratinocyte	mRNA was isolated, and expression profiles were measured using Agilent microarrays
11. Toufighi, Kiana, Jae Seong Yang, Nuno Miguel Luis, Salvador Aznar Benitah, Ben Lehner, Luis Serrano, and Christina Kiel. 2015. “Dissecting the Calcium-Induced Differentiation of Human Primary Keratinocytes Stem Cells by Integrative and Structural Network Analyses.” PLoS Computational Biology 11 (5): 1–27. https://doi.org/10.1371/journal.pcbi.1004256.	Fig 1	RNASE7 (An AMP)	9.2527	Fold-increase (AU)	35	h	1.2	mM CaCl2	NA	Raw data provided in Supplementary table 1. We used R to automatically extract mean-over replicates data corresponding to genes of interest (terminal differentiation markers) from the 16,720 genes measured; and further selected those that are classified as 'dynamic' (at least 2-fold change -fold expression change cut-off and a Chi-squared test on time points of biological replicates)	primary human keratinocyte	mRNA was isolated, and expression profiles were measured using Agilent microarrays
11. Toufighi, Kiana, Jae Seong Yang, Nuno Miguel Luis, Salvador Aznar Benitah, Ben Lehner, Luis Serrano, and Christina Kiel. 2015. “Dissecting the Calcium-Induced Differentiation of Human Primary Keratinocytes Stem Cells by Integrative and Structural Network Analyses.” PLoS Computational Biology 11 (5): 1–27. https://doi.org/10.1371/journal.pcbi.1004256.	Fig 1	RNASE7 (An AMP)	8.946	Fold-increase (AU)	40	h	1.2	mM CaCl2	NA	Raw data provided in Supplementary table 1. We used R to automatically extract mean-over replicates data corresponding to genes of interest (terminal differentiation markers) from the 16,720 genes measured; and further selected those that are classified as 'dynamic' (at least 2-fold change -fold expression change cut-off and a Chi-squared test on time points of biological replicates)	primary human keratinocyte	mRNA was isolated, and expression profiles were measured using Agilent microarrays
11. Toufighi, Kiana, Jae Seong Yang, Nuno Miguel Luis, Salvador Aznar Benitah, Ben Lehner, Luis Serrano, and Christina Kiel. 2015. “Dissecting the Calcium-Induced Differentiation of Human Primary Keratinocytes Stem Cells by Integrative and Structural Network Analyses.” PLoS Computational Biology 11 (5): 1–27. https://doi.org/10.1371/journal.pcbi.1004256.	Fig 1	RNASE7 (An AMP)	8.4153	Fold-increase (AU)	45	h	1.2	mM CaCl2	NA	Raw data provided in Supplementary table 1. We used R to automatically extract mean-over replicates data corresponding to genes of interest (terminal differentiation markers) from the 16,720 genes measured; and further selected those that are classified as 'dynamic' (at least 2-fold change -fold expression change cut-off and a Chi-squared test on time points of biological replicates)	primary human keratinocyte	mRNA was isolated, and expression profiles were measured using Agilent microarrays
11. Toufighi, Kiana, Jae Seong Yang, Nuno Miguel Luis, Salvador Aznar Benitah, Ben Lehner, Luis Serrano, and Christina Kiel. 2015. “Dissecting the Calcium-Induced Differentiation of Human Primary Keratinocytes Stem Cells by Integrative and Structural Network Analyses.” PLoS Computational Biology 11 (5): 1–27. https://doi.org/10.1371/journal.pcbi.1004256.	Fig 1	S100A7 (An AMP)	7.438	Fold-increase (AU)	0	h	0.05	mM CaCl2	NA	Raw data provided in Supplementary table 1. We used R to automatically extract mean-over replicates data corresponding to genes of interest (terminal differentiation markers) from the 16,720 genes measured; and further selected those that are classified as 'dynamic' (at least 2-fold change -fold expression change cut-off and a Chi-squared test on time points of biological replicates)	primary human keratinocyte	mRNA was isolated, and expression profiles were measured using Agilent microarrays
11. Toufighi, Kiana, Jae Seong Yang, Nuno Miguel Luis, Salvador Aznar Benitah, Ben Lehner, Luis Serrano, and Christina Kiel. 2015. “Dissecting the Calcium-Induced Differentiation of Human Primary Keratinocytes Stem Cells by Integrative and Structural Network Analyses.” PLoS Computational Biology 11 (5): 1–27. https://doi.org/10.1371/journal.pcbi.1004256.	Fig 1	S100A7 (An AMP)	8.1083	Fold-increase (AU)	5	h	1.2	mM CaCl2	NA	Raw data provided in Supplementary table 1. We used R to automatically extract mean-over replicates data corresponding to genes of interest (terminal differentiation markers) from the 16,720 genes measured; and further selected those that are classified as 'dynamic' (at least 2-fold change -fold expression change cut-off and a Chi-squared test on time points of biological replicates)	primary human keratinocyte	mRNA was isolated, and expression profiles were measured using Agilent microarrays
11. Toufighi, Kiana, Jae Seong Yang, Nuno Miguel Luis, Salvador Aznar Benitah, Ben Lehner, Luis Serrano, and Christina Kiel. 2015. “Dissecting the Calcium-Induced Differentiation of Human Primary Keratinocytes Stem Cells by Integrative and Structural Network Analyses.” PLoS Computational Biology 11 (5): 1–27. https://doi.org/10.1371/journal.pcbi.1004256.	Fig 1	S100A7 (An AMP)	8.9793	Fold-increase (AU)	10	h	1.2	mM CaCl2	NA	Raw data provided in Supplementary table 1. We used R to automatically extract mean-over replicates data corresponding to genes of interest (terminal differentiation markers) from the 16,720 genes measured; and further selected those that are classified as 'dynamic' (at least 2-fold change -fold expression change cut-off and a Chi-squared test on time points of biological replicates)	primary human keratinocyte	mRNA was isolated, and expression profiles were measured using Agilent microarrays
11. Toufighi, Kiana, Jae Seong Yang, Nuno Miguel Luis, Salvador Aznar Benitah, Ben Lehner, Luis Serrano, and Christina Kiel. 2015. “Dissecting the Calcium-Induced Differentiation of Human Primary Keratinocytes Stem Cells by Integrative and Structural Network Analyses.” PLoS Computational Biology 11 (5): 1–27. https://doi.org/10.1371/journal.pcbi.1004256.	Fig 1	S100A7 (An AMP)	9.7577	Fold-increase (AU)	15	h	1.2	mM CaCl2	NA	Raw data provided in Supplementary table 1. We used R to automatically extract mean-over replicates data corresponding to genes of interest (terminal differentiation markers) from the 16,720 genes measured; and further selected those that are classified as 'dynamic' (at least 2-fold change -fold expression change cut-off and a Chi-squared test on time points of biological replicates)	primary human keratinocyte	mRNA was isolated, and expression profiles were measured using Agilent microarrays
11. Toufighi, Kiana, Jae Seong Yang, Nuno Miguel Luis, Salvador Aznar Benitah, Ben Lehner, Luis Serrano, and Christina Kiel. 2015. “Dissecting the Calcium-Induced Differentiation of Human Primary Keratinocytes Stem Cells by Integrative and Structural Network Analyses.” PLoS Computational Biology 11 (5): 1–27. https://doi.org/10.1371/journal.pcbi.1004256.	Fig 1	S100A7 (An AMP)	11.0157	Fold-increase (AU)	20	h	1.2	mM CaCl2	NA	Raw data provided in Supplementary table 1. We used R to automatically extract mean-over replicates data corresponding to genes of interest (terminal differentiation markers) from the 16,720 genes measured; and further selected those that are classified as 'dynamic' (at least 2-fold change -fold expression change cut-off and a Chi-squared test on time points of biological replicates)	primary human keratinocyte	mRNA was isolated, and expression profiles were measured using Agilent microarrays
11. Toufighi, Kiana, Jae Seong Yang, Nuno Miguel Luis, Salvador Aznar Benitah, Ben Lehner, Luis Serrano, and Christina Kiel. 2015. “Dissecting the Calcium-Induced Differentiation of Human Primary Keratinocytes Stem Cells by Integrative and Structural Network Analyses.” PLoS Computational Biology 11 (5): 1–27. https://doi.org/10.1371/journal.pcbi.1004256.	Fig 1	S100A7 (An AMP)	11.9437	Fold-increase (AU)	25	h	1.2	mM CaCl2	NA	Raw data provided in Supplementary table 1. We used R to automatically extract mean-over replicates data corresponding to genes of interest (terminal differentiation markers) from the 16,720 genes measured; and further selected those that are classified as 'dynamic' (at least 2-fold change -fold expression change cut-off and a Chi-squared test on time points of biological replicates)	primary human keratinocyte	mRNA was isolated, and expression profiles were measured using Agilent microarrays
11. Toufighi, Kiana, Jae Seong Yang, Nuno Miguel Luis, Salvador Aznar Benitah, Ben Lehner, Luis Serrano, and Christina Kiel. 2015. “Dissecting the Calcium-Induced Differentiation of Human Primary Keratinocytes Stem Cells by Integrative and Structural Network Analyses.” PLoS Computational Biology 11 (5): 1–27. https://doi.org/10.1371/journal.pcbi.1004256.	Fig 1	S100A7 (An AMP)	12.1403	Fold-increase (AU)	30	h	1.2	mM CaCl2	NA	Raw data provided in Supplementary table 1. We used R to automatically extract mean-over replicates data corresponding to genes of interest (terminal differentiation markers) from the 16,720 genes measured; and further selected those that are classified as 'dynamic' (at least 2-fold change -fold expression change cut-off and a Chi-squared test on time points of biological replicates)	primary human keratinocyte	mRNA was isolated, and expression profiles were measured using Agilent microarrays
11. Toufighi, Kiana, Jae Seong Yang, Nuno Miguel Luis, Salvador Aznar Benitah, Ben Lehner, Luis Serrano, and Christina Kiel. 2015. “Dissecting the Calcium-Induced Differentiation of Human Primary Keratinocytes Stem Cells by Integrative and Structural Network Analyses.” PLoS Computational Biology 11 (5): 1–27. https://doi.org/10.1371/journal.pcbi.1004256.	Fig 1	S100A7 (An AMP)	12.2493	Fold-increase (AU)	35	h	1.2	mM CaCl2	NA	Raw data provided in Supplementary table 1. We used R to automatically extract mean-over replicates data corresponding to genes of interest (terminal differentiation markers) from the 16,720 genes measured; and further selected those that are classified as 'dynamic' (at least 2-fold change -fold expression change cut-off and a Chi-squared test on time points of biological replicates)	primary human keratinocyte	mRNA was isolated, and expression profiles were measured using Agilent microarrays
11. Toufighi, Kiana, Jae Seong Yang, Nuno Miguel Luis, Salvador Aznar Benitah, Ben Lehner, Luis Serrano, and Christina Kiel. 2015. “Dissecting the Calcium-Induced Differentiation of Human Primary Keratinocytes Stem Cells by Integrative and Structural Network Analyses.” PLoS Computational Biology 11 (5): 1–27. https://doi.org/10.1371/journal.pcbi.1004256.	Fig 1	S100A7 (An AMP)	12.2817	Fold-increase (AU)	40	h	1.2	mM CaCl2	NA	Raw data provided in Supplementary table 1. We used R to automatically extract mean-over replicates data corresponding to genes of interest (terminal differentiation markers) from the 16,720 genes measured; and further selected those that are classified as 'dynamic' (at least 2-fold change -fold expression change cut-off and a Chi-squared test on time points of biological replicates)	primary human keratinocyte	mRNA was isolated, and expression profiles were measured using Agilent microarrays
11. Toufighi, Kiana, Jae Seong Yang, Nuno Miguel Luis, Salvador Aznar Benitah, Ben Lehner, Luis Serrano, and Christina Kiel. 2015. “Dissecting the Calcium-Induced Differentiation of Human Primary Keratinocytes Stem Cells by Integrative and Structural Network Analyses.” PLoS Computational Biology 11 (5): 1–27. https://doi.org/10.1371/journal.pcbi.1004256.	Fig 1	S100A7 (An AMP)	12.2897	Fold-increase (AU)	45	h	1.2	mM CaCl2	NA	Raw data provided in Supplementary table 1. We used R to automatically extract mean-over replicates data corresponding to genes of interest (terminal differentiation markers) from the 16,720 genes measured; and further selected those that are classified as 'dynamic' (at least 2-fold change -fold expression change cut-off and a Chi-squared test on time points of biological replicates)	primary human keratinocyte	mRNA was isolated, and expression profiles were measured using Agilent microarrays
11. Toufighi, Kiana, Jae Seong Yang, Nuno Miguel Luis, Salvador Aznar Benitah, Ben Lehner, Luis Serrano, and Christina Kiel. 2015. “Dissecting the Calcium-Induced Differentiation of Human Primary Keratinocytes Stem Cells by Integrative and Structural Network Analyses.” PLoS Computational Biology 11 (5): 1–27. https://doi.org/10.1371/journal.pcbi.1004256.	Fig 1	SLPI (An AMP)	9.9687	Fold-increase (AU)	0	h	0.05	mM CaCl2	NA	Raw data provided in Supplementary table 1. We used R to automatically extract mean-over replicates data corresponding to genes of interest (terminal differentiation markers) from the 16,720 genes measured; and further selected those that are classified as 'dynamic' (at least 2-fold change -fold expression change cut-off and a Chi-squared test on time points of biological replicates)	primary human keratinocyte	mRNA was isolated, and expression profiles were measured using Agilent microarrays
11. Toufighi, Kiana, Jae Seong Yang, Nuno Miguel Luis, Salvador Aznar Benitah, Ben Lehner, Luis Serrano, and Christina Kiel. 2015. “Dissecting the Calcium-Induced Differentiation of Human Primary Keratinocytes Stem Cells by Integrative and Structural Network Analyses.” PLoS Computational Biology 11 (5): 1–27. https://doi.org/10.1371/journal.pcbi.1004256.	Fig 1	SLPI (An AMP)	11.3613	Fold-increase (AU)	5	h	1.2	mM CaCl2	NA	Raw data provided in Supplementary table 1. We used R to automatically extract mean-over replicates data corresponding to genes of interest (terminal differentiation markers) from the 16,720 genes measured; and further selected those that are classified as 'dynamic' (at least 2-fold change -fold expression change cut-off and a Chi-squared test on time points of biological replicates)	primary human keratinocyte	mRNA was isolated, and expression profiles were measured using Agilent microarrays
11. Toufighi, Kiana, Jae Seong Yang, Nuno Miguel Luis, Salvador Aznar Benitah, Ben Lehner, Luis Serrano, and Christina Kiel. 2015. “Dissecting the Calcium-Induced Differentiation of Human Primary Keratinocytes Stem Cells by Integrative and Structural Network Analyses.” PLoS Computational Biology 11 (5): 1–27. https://doi.org/10.1371/journal.pcbi.1004256.	Fig 1	SLPI (An AMP)	12.5953	Fold-increase (AU)	10	h	1.2	mM CaCl2	NA	Raw data provided in Supplementary table 1. We used R to automatically extract mean-over replicates data corresponding to genes of interest (terminal differentiation markers) from the 16,720 genes measured; and further selected those that are classified as 'dynamic' (at least 2-fold change -fold expression change cut-off and a Chi-squared test on time points of biological replicates)	primary human keratinocyte	mRNA was isolated, and expression profiles were measured using Agilent microarrays
11. Toufighi, Kiana, Jae Seong Yang, Nuno Miguel Luis, Salvador Aznar Benitah, Ben Lehner, Luis Serrano, and Christina Kiel. 2015. “Dissecting the Calcium-Induced Differentiation of Human Primary Keratinocytes Stem Cells by Integrative and Structural Network Analyses.” PLoS Computational Biology 11 (5): 1–27. https://doi.org/10.1371/journal.pcbi.1004256.	Fig 1	SLPI (An AMP)	13.5187	Fold-increase (AU)	15	h	1.2	mM CaCl2	NA	Raw data provided in Supplementary table 1. We used R to automatically extract mean-over replicates data corresponding to genes of interest (terminal differentiation markers) from the 16,720 genes measured; and further selected those that are classified as 'dynamic' (at least 2-fold change -fold expression change cut-off and a Chi-squared test on time points of biological replicates)	primary human keratinocyte	mRNA was isolated, and expression profiles were measured using Agilent microarrays
11. Toufighi, Kiana, Jae Seong Yang, Nuno Miguel Luis, Salvador Aznar Benitah, Ben Lehner, Luis Serrano, and Christina Kiel. 2015. “Dissecting the Calcium-Induced Differentiation of Human Primary Keratinocytes Stem Cells by Integrative and Structural Network Analyses.” PLoS Computational Biology 11 (5): 1–27. https://doi.org/10.1371/journal.pcbi.1004256.	Fig 1	SLPI (An AMP)	14.3783	Fold-increase (AU)	20	h	1.2	mM CaCl2	NA	Raw data provided in Supplementary table 1. We used R to automatically extract mean-over replicates data corresponding to genes of interest (terminal differentiation markers) from the 16,720 genes measured; and further selected those that are classified as 'dynamic' (at least 2-fold change -fold expression change cut-off and a Chi-squared test on time points of biological replicates)	primary human keratinocyte	mRNA was isolated, and expression profiles were measured using Agilent microarrays
11. Toufighi, Kiana, Jae Seong Yang, Nuno Miguel Luis, Salvador Aznar Benitah, Ben Lehner, Luis Serrano, and Christina Kiel. 2015. “Dissecting the Calcium-Induced Differentiation of Human Primary Keratinocytes Stem Cells by Integrative and Structural Network Analyses.” PLoS Computational Biology 11 (5): 1–27. https://doi.org/10.1371/journal.pcbi.1004256.	Fig 1	SLPI (An AMP)	14.8773	Fold-increase (AU)	25	h	1.2	mM CaCl2	NA	Raw data provided in Supplementary table 1. We used R to automatically extract mean-over replicates data corresponding to genes of interest (terminal differentiation markers) from the 16,720 genes measured; and further selected those that are classified as 'dynamic' (at least 2-fold change -fold expression change cut-off and a Chi-squared test on time points of biological replicates)	primary human keratinocyte	mRNA was isolated, and expression profiles were measured using Agilent microarrays
11. Toufighi, Kiana, Jae Seong Yang, Nuno Miguel Luis, Salvador Aznar Benitah, Ben Lehner, Luis Serrano, and Christina Kiel. 2015. “Dissecting the Calcium-Induced Differentiation of Human Primary Keratinocytes Stem Cells by Integrative and Structural Network Analyses.” PLoS Computational Biology 11 (5): 1–27. https://doi.org/10.1371/journal.pcbi.1004256.	Fig 1	SLPI (An AMP)	14.892	Fold-increase (AU)	30	h	1.2	mM CaCl2	NA	Raw data provided in Supplementary table 1. We used R to automatically extract mean-over replicates data corresponding to genes of interest (terminal differentiation markers) from the 16,720 genes measured; and further selected those that are classified as 'dynamic' (at least 2-fold change -fold expression change cut-off and a Chi-squared test on time points of biological replicates)	primary human keratinocyte	mRNA was isolated, and expression profiles were measured using Agilent microarrays
11. Toufighi, Kiana, Jae Seong Yang, Nuno Miguel Luis, Salvador Aznar Benitah, Ben Lehner, Luis Serrano, and Christina Kiel. 2015. “Dissecting the Calcium-Induced Differentiation of Human Primary Keratinocytes Stem Cells by Integrative and Structural Network Analyses.” PLoS Computational Biology 11 (5): 1–27. https://doi.org/10.1371/journal.pcbi.1004256.	Fig 1	SLPI (An AMP)	14.8293	Fold-increase (AU)	35	h	1.2	mM CaCl2	NA	Raw data provided in Supplementary table 1. We used R to automatically extract mean-over replicates data corresponding to genes of interest (terminal differentiation markers) from the 16,720 genes measured; and further selected those that are classified as 'dynamic' (at least 2-fold change -fold expression change cut-off and a Chi-squared test on time points of biological replicates)	primary human keratinocyte	mRNA was isolated, and expression profiles were measured using Agilent microarrays
11. Toufighi, Kiana, Jae Seong Yang, Nuno Miguel Luis, Salvador Aznar Benitah, Ben Lehner, Luis Serrano, and Christina Kiel. 2015. “Dissecting the Calcium-Induced Differentiation of Human Primary Keratinocytes Stem Cells by Integrative and Structural Network Analyses.” PLoS Computational Biology 11 (5): 1–27. https://doi.org/10.1371/journal.pcbi.1004256.	Fig 1	SLPI (An AMP)	14.8	Fold-increase (AU)	40	h	1.2	mM CaCl2	NA	Raw data provided in Supplementary table 1. We used R to automatically extract mean-over replicates data corresponding to genes of interest (terminal differentiation markers) from the 16,720 genes measured; and further selected those that are classified as 'dynamic' (at least 2-fold change -fold expression change cut-off and a Chi-squared test on time points of biological replicates)	primary human keratinocyte	mRNA was isolated, and expression profiles were measured using Agilent microarrays
11. Toufighi, Kiana, Jae Seong Yang, Nuno Miguel Luis, Salvador Aznar Benitah, Ben Lehner, Luis Serrano, and Christina Kiel. 2015. “Dissecting the Calcium-Induced Differentiation of Human Primary Keratinocytes Stem Cells by Integrative and Structural Network Analyses.” PLoS Computational Biology 11 (5): 1–27. https://doi.org/10.1371/journal.pcbi.1004256.	Fig 1	SLPI (An AMP)	14.7493	Fold-increase (AU)	45	h	1.2	mM CaCl2	NA	Raw data provided in Supplementary table 1. We used R to automatically extract mean-over replicates data corresponding to genes of interest (terminal differentiation markers) from the 16,720 genes measured; and further selected those that are classified as 'dynamic' (at least 2-fold change -fold expression change cut-off and a Chi-squared test on time points of biological replicates)	primary human keratinocyte	mRNA was isolated, and expression profiles were measured using Agilent microarrays
11. Toufighi, Kiana, Jae Seong Yang, Nuno Miguel Luis, Salvador Aznar Benitah, Ben Lehner, Luis Serrano, and Christina Kiel. 2015. “Dissecting the Calcium-Induced Differentiation of Human Primary Keratinocytes Stem Cells by Integrative and Structural Network Analyses.” PLoS Computational Biology 11 (5): 1–27. https://doi.org/10.1371/journal.pcbi.1004256.	Fig 1	FLG	6.92	Fold-increase (AU)	0	h	0.05	mM CaCl2	NA	Raw data provided in Supplementary table 1. We used R to automatically extract mean-over replicates data corresponding to genes of interest (terminal differentiation markers) from the 16,720 genes measured; and further selected those that are classified as 'dynamic' (at least 2-fold change -fold expression change cut-off and a Chi-squared test on time points of biological replicates)	primary human keratinocyte	mRNA was isolated, and expression profiles were measured using Agilent microarrays
11. Toufighi, Kiana, Jae Seong Yang, Nuno Miguel Luis, Salvador Aznar Benitah, Ben Lehner, Luis Serrano, and Christina Kiel. 2015. “Dissecting the Calcium-Induced Differentiation of Human Primary Keratinocytes Stem Cells by Integrative and Structural Network Analyses.” PLoS Computational Biology 11 (5): 1–27. https://doi.org/10.1371/journal.pcbi.1004256.	Fig 1	FLG	6.8423	Fold-increase (AU)	5	h	1.2	mM CaCl2	NA	Raw data provided in Supplementary table 1. We used R to automatically extract mean-over replicates data corresponding to genes of interest (terminal differentiation markers) from the 16,720 genes measured; and further selected those that are classified as 'dynamic' (at least 2-fold change -fold expression change cut-off and a Chi-squared test on time points of biological replicates)	primary human keratinocyte	mRNA was isolated, and expression profiles were measured using Agilent microarrays
11. Toufighi, Kiana, Jae Seong Yang, Nuno Miguel Luis, Salvador Aznar Benitah, Ben Lehner, Luis Serrano, and Christina Kiel. 2015. “Dissecting the Calcium-Induced Differentiation of Human Primary Keratinocytes Stem Cells by Integrative and Structural Network Analyses.” PLoS Computational Biology 11 (5): 1–27. https://doi.org/10.1371/journal.pcbi.1004256.	Fig 1	FLG	7.3693	Fold-increase (AU)	10	h	1.2	mM CaCl2	NA	Raw data provided in Supplementary table 1. We used R to automatically extract mean-over replicates data corresponding to genes of interest (terminal differentiation markers) from the 16,720 genes measured; and further selected those that are classified as 'dynamic' (at least 2-fold change -fold expression change cut-off and a Chi-squared test on time points of biological replicates)	primary human keratinocyte	mRNA was isolated, and expression profiles were measured using Agilent microarrays
11. Toufighi, Kiana, Jae Seong Yang, Nuno Miguel Luis, Salvador Aznar Benitah, Ben Lehner, Luis Serrano, and Christina Kiel. 2015. “Dissecting the Calcium-Induced Differentiation of Human Primary Keratinocytes Stem Cells by Integrative and Structural Network Analyses.” PLoS Computational Biology 11 (5): 1–27. https://doi.org/10.1371/journal.pcbi.1004256.	Fig 1	FLG	7.939	Fold-increase (AU)	15	h	1.2	mM CaCl2	NA	Raw data provided in Supplementary table 1. We used R to automatically extract mean-over replicates data corresponding to genes of interest (terminal differentiation markers) from the 16,720 genes measured; and further selected those that are classified as 'dynamic' (at least 2-fold change -fold expression change cut-off and a Chi-squared test on time points of biological replicates)	primary human keratinocyte	mRNA was isolated, and expression profiles were measured using Agilent microarrays
11. Toufighi, Kiana, Jae Seong Yang, Nuno Miguel Luis, Salvador Aznar Benitah, Ben Lehner, Luis Serrano, and Christina Kiel. 2015. “Dissecting the Calcium-Induced Differentiation of Human Primary Keratinocytes Stem Cells by Integrative and Structural Network Analyses.” PLoS Computational Biology 11 (5): 1–27. https://doi.org/10.1371/journal.pcbi.1004256.	Fig 1	FLG	8.145	Fold-increase (AU)	20	h	1.2	mM CaCl2	NA	Raw data provided in Supplementary table 1. We used R to automatically extract mean-over replicates data corresponding to genes of interest (terminal differentiation markers) from the 16,720 genes measured; and further selected those that are classified as 'dynamic' (at least 2-fold change -fold expression change cut-off and a Chi-squared test on time points of biological replicates)	primary human keratinocyte	mRNA was isolated, and expression profiles were measured using Agilent microarrays
11. Toufighi, Kiana, Jae Seong Yang, Nuno Miguel Luis, Salvador Aznar Benitah, Ben Lehner, Luis Serrano, and Christina Kiel. 2015. “Dissecting the Calcium-Induced Differentiation of Human Primary Keratinocytes Stem Cells by Integrative and Structural Network Analyses.” PLoS Computational Biology 11 (5): 1–27. https://doi.org/10.1371/journal.pcbi.1004256.	Fig 1	FLG	8.367	Fold-increase (AU)	25	h	1.2	mM CaCl2	NA	Raw data provided in Supplementary table 1. We used R to automatically extract mean-over replicates data corresponding to genes of interest (terminal differentiation markers) from the 16,720 genes measured; and further selected those that are classified as 'dynamic' (at least 2-fold change -fold expression change cut-off and a Chi-squared test on time points of biological replicates)	primary human keratinocyte	mRNA was isolated, and expression profiles were measured using Agilent microarrays
11. Toufighi, Kiana, Jae Seong Yang, Nuno Miguel Luis, Salvador Aznar Benitah, Ben Lehner, Luis Serrano, and Christina Kiel. 2015. “Dissecting the Calcium-Induced Differentiation of Human Primary Keratinocytes Stem Cells by Integrative and Structural Network Analyses.” PLoS Computational Biology 11 (5): 1–27. https://doi.org/10.1371/journal.pcbi.1004256.	Fig 1	FLG	8.5433	Fold-increase (AU)	30	h	1.2	mM CaCl2	NA	Raw data provided in Supplementary table 1. We used R to automatically extract mean-over replicates data corresponding to genes of interest (terminal differentiation markers) from the 16,720 genes measured; and further selected those that are classified as 'dynamic' (at least 2-fold change -fold expression change cut-off and a Chi-squared test on time points of biological replicates)	primary human keratinocyte	mRNA was isolated, and expression profiles were measured using Agilent microarrays
11. Toufighi, Kiana, Jae Seong Yang, Nuno Miguel Luis, Salvador Aznar Benitah, Ben Lehner, Luis Serrano, and Christina Kiel. 2015. “Dissecting the Calcium-Induced Differentiation of Human Primary Keratinocytes Stem Cells by Integrative and Structural Network Analyses.” PLoS Computational Biology 11 (5): 1–27. https://doi.org/10.1371/journal.pcbi.1004256.	Fig 1	FLG	8.413	Fold-increase (AU)	35	h	1.2	mM CaCl2	NA	Raw data provided in Supplementary table 1. We used R to automatically extract mean-over replicates data corresponding to genes of interest (terminal differentiation markers) from the 16,720 genes measured; and further selected those that are classified as 'dynamic' (at least 2-fold change -fold expression change cut-off and a Chi-squared test on time points of biological replicates)	primary human keratinocyte	mRNA was isolated, and expression profiles were measured using Agilent microarrays
11. Toufighi, Kiana, Jae Seong Yang, Nuno Miguel Luis, Salvador Aznar Benitah, Ben Lehner, Luis Serrano, and Christina Kiel. 2015. “Dissecting the Calcium-Induced Differentiation of Human Primary Keratinocytes Stem Cells by Integrative and Structural Network Analyses.” PLoS Computational Biology 11 (5): 1–27. https://doi.org/10.1371/journal.pcbi.1004256.	Fig 1	FLG	8.1617	Fold-increase (AU)	40	h	1.2	mM CaCl2	NA	Raw data provided in Supplementary table 1. We used R to automatically extract mean-over replicates data corresponding to genes of interest (terminal differentiation markers) from the 16,720 genes measured; and further selected those that are classified as 'dynamic' (at least 2-fold change -fold expression change cut-off and a Chi-squared test on time points of biological replicates)	primary human keratinocyte	mRNA was isolated, and expression profiles were measured using Agilent microarrays
11. Toufighi, Kiana, Jae Seong Yang, Nuno Miguel Luis, Salvador Aznar Benitah, Ben Lehner, Luis Serrano, and Christina Kiel. 2015. “Dissecting the Calcium-Induced Differentiation of Human Primary Keratinocytes Stem Cells by Integrative and Structural Network Analyses.” PLoS Computational Biology 11 (5): 1–27. https://doi.org/10.1371/journal.pcbi.1004256.	Fig 1	FLG	8.0307	Fold-increase (AU)	45	h	1.2	mM CaCl2	NA	Raw data provided in Supplementary table 1. We used R to automatically extract mean-over replicates data corresponding to genes of interest (terminal differentiation markers) from the 16,720 genes measured; and further selected those that are classified as 'dynamic' (at least 2-fold change -fold expression change cut-off and a Chi-squared test on time points of biological replicates)	primary human keratinocyte	mRNA was isolated, and expression profiles were measured using Agilent microarrays
11. Toufighi, Kiana, Jae Seong Yang, Nuno Miguel Luis, Salvador Aznar Benitah, Ben Lehner, Luis Serrano, and Christina Kiel. 2015. “Dissecting the Calcium-Induced Differentiation of Human Primary Keratinocytes Stem Cells by Integrative and Structural Network Analyses.” PLoS Computational Biology 11 (5): 1–27. https://doi.org/10.1371/journal.pcbi.1004256.	Fig 1	IVL (involucrin)	11.6457	Fold-increase (AU)	0	h	0.05	mM CaCl2	NA	Raw data provided in Supplementary table 1. We used R to automatically extract mean-over replicates data corresponding to genes of interest (terminal differentiation markers) from the 16,720 genes measured; and further selected those that are classified as 'dynamic' (at least 2-fold change -fold expression change cut-off and a Chi-squared test on time points of biological replicates)	primary human keratinocyte	mRNA was isolated, and expression profiles were measured using Agilent microarrays
11. Toufighi, Kiana, Jae Seong Yang, Nuno Miguel Luis, Salvador Aznar Benitah, Ben Lehner, Luis Serrano, and Christina Kiel. 2015. “Dissecting the Calcium-Induced Differentiation of Human Primary Keratinocytes Stem Cells by Integrative and Structural Network Analyses.” PLoS Computational Biology 11 (5): 1–27. https://doi.org/10.1371/journal.pcbi.1004256.	Fig 1	IVL (involucrin)	12.1057	Fold-increase (AU)	5	h	1.2	mM CaCl2	NA	Raw data provided in Supplementary table 1. We used R to automatically extract mean-over replicates data corresponding to genes of interest (terminal differentiation markers) from the 16,720 genes measured; and further selected those that are classified as 'dynamic' (at least 2-fold change -fold expression change cut-off and a Chi-squared test on time points of biological replicates)	primary human keratinocyte	mRNA was isolated, and expression profiles were measured using Agilent microarrays
11. Toufighi, Kiana, Jae Seong Yang, Nuno Miguel Luis, Salvador Aznar Benitah, Ben Lehner, Luis Serrano, and Christina Kiel. 2015. “Dissecting the Calcium-Induced Differentiation of Human Primary Keratinocytes Stem Cells by Integrative and Structural Network Analyses.” PLoS Computational Biology 11 (5): 1–27. https://doi.org/10.1371/journal.pcbi.1004256.	Fig 1	IVL (involucrin)	12.9907	Fold-increase (AU)	10	h	1.2	mM CaCl2	NA	Raw data provided in Supplementary table 1. We used R to automatically extract mean-over replicates data corresponding to genes of interest (terminal differentiation markers) from the 16,720 genes measured; and further selected those that are classified as 'dynamic' (at least 2-fold change -fold expression change cut-off and a Chi-squared test on time points of biological replicates)	primary human keratinocyte	mRNA was isolated, and expression profiles were measured using Agilent microarrays
11. Toufighi, Kiana, Jae Seong Yang, Nuno Miguel Luis, Salvador Aznar Benitah, Ben Lehner, Luis Serrano, and Christina Kiel. 2015. “Dissecting the Calcium-Induced Differentiation of Human Primary Keratinocytes Stem Cells by Integrative and Structural Network Analyses.” PLoS Computational Biology 11 (5): 1–27. https://doi.org/10.1371/journal.pcbi.1004256.	Fig 1	IVL (involucrin)	13.658	Fold-increase (AU)	15	h	1.2	mM CaCl2	NA	Raw data provided in Supplementary table 1. We used R to automatically extract mean-over replicates data corresponding to genes of interest (terminal differentiation markers) from the 16,720 genes measured; and further selected those that are classified as 'dynamic' (at least 2-fold change -fold expression change cut-off and a Chi-squared test on time points of biological replicates)	primary human keratinocyte	mRNA was isolated, and expression profiles were measured using Agilent microarrays
11. Toufighi, Kiana, Jae Seong Yang, Nuno Miguel Luis, Salvador Aznar Benitah, Ben Lehner, Luis Serrano, and Christina Kiel. 2015. “Dissecting the Calcium-Induced Differentiation of Human Primary Keratinocytes Stem Cells by Integrative and Structural Network Analyses.” PLoS Computational Biology 11 (5): 1–27. https://doi.org/10.1371/journal.pcbi.1004256.	Fig 1	IVL (involucrin)	14.267	Fold-increase (AU)	20	h	1.2	mM CaCl2	NA	Raw data provided in Supplementary table 1. We used R to automatically extract mean-over replicates data corresponding to genes of interest (terminal differentiation markers) from the 16,720 genes measured; and further selected those that are classified as 'dynamic' (at least 2-fold change -fold expression change cut-off and a Chi-squared test on time points of biological replicates)	primary human keratinocyte	mRNA was isolated, and expression profiles were measured using Agilent microarrays
11. Toufighi, Kiana, Jae Seong Yang, Nuno Miguel Luis, Salvador Aznar Benitah, Ben Lehner, Luis Serrano, and Christina Kiel. 2015. “Dissecting the Calcium-Induced Differentiation of Human Primary Keratinocytes Stem Cells by Integrative and Structural Network Analyses.” PLoS Computational Biology 11 (5): 1–27. https://doi.org/10.1371/journal.pcbi.1004256.	Fig 1	IVL (involucrin)	15.0327	Fold-increase (AU)	25	h	1.2	mM CaCl2	NA	Raw data provided in Supplementary table 1. We used R to automatically extract mean-over replicates data corresponding to genes of interest (terminal differentiation markers) from the 16,720 genes measured; and further selected those that are classified as 'dynamic' (at least 2-fold change -fold expression change cut-off and a Chi-squared test on time points of biological replicates)	primary human keratinocyte	mRNA was isolated, and expression profiles were measured using Agilent microarrays
11. Toufighi, Kiana, Jae Seong Yang, Nuno Miguel Luis, Salvador Aznar Benitah, Ben Lehner, Luis Serrano, and Christina Kiel. 2015. “Dissecting the Calcium-Induced Differentiation of Human Primary Keratinocytes Stem Cells by Integrative and Structural Network Analyses.” PLoS Computational Biology 11 (5): 1–27. https://doi.org/10.1371/journal.pcbi.1004256.	Fig 1	IVL (involucrin)	15.223	Fold-increase (AU)	30	h	1.2	mM CaCl2	NA	Raw data provided in Supplementary table 1. We used R to automatically extract mean-over replicates data corresponding to genes of interest (terminal differentiation markers) from the 16,720 genes measured; and further selected those that are classified as 'dynamic' (at least 2-fold change -fold expression change cut-off and a Chi-squared test on time points of biological replicates)	primary human keratinocyte	mRNA was isolated, and expression profiles were measured using Agilent microarrays
11. Toufighi, Kiana, Jae Seong Yang, Nuno Miguel Luis, Salvador Aznar Benitah, Ben Lehner, Luis Serrano, and Christina Kiel. 2015. “Dissecting the Calcium-Induced Differentiation of Human Primary Keratinocytes Stem Cells by Integrative and Structural Network Analyses.” PLoS Computational Biology 11 (5): 1–27. https://doi.org/10.1371/journal.pcbi.1004256.	Fig 1	IVL (involucrin)	15.498	Fold-increase (AU)	35	h	1.2	mM CaCl2	NA	Raw data provided in Supplementary table 1. We used R to automatically extract mean-over replicates data corresponding to genes of interest (terminal differentiation markers) from the 16,720 genes measured; and further selected those that are classified as 'dynamic' (at least 2-fold change -fold expression change cut-off and a Chi-squared test on time points of biological replicates)	primary human keratinocyte	mRNA was isolated, and expression profiles were measured using Agilent microarrays
11. Toufighi, Kiana, Jae Seong Yang, Nuno Miguel Luis, Salvador Aznar Benitah, Ben Lehner, Luis Serrano, and Christina Kiel. 2015. “Dissecting the Calcium-Induced Differentiation of Human Primary Keratinocytes Stem Cells by Integrative and Structural Network Analyses.” PLoS Computational Biology 11 (5): 1–27. https://doi.org/10.1371/journal.pcbi.1004256.	Fig 1	IVL (involucrin)	15.5587	Fold-increase (AU)	40	h	1.2	mM CaCl2	NA	Raw data provided in Supplementary table 1. We used R to automatically extract mean-over replicates data corresponding to genes of interest (terminal differentiation markers) from the 16,720 genes measured; and further selected those that are classified as 'dynamic' (at least 2-fold change -fold expression change cut-off and a Chi-squared test on time points of biological replicates)	primary human keratinocyte	mRNA was isolated, and expression profiles were measured using Agilent microarrays
11. Toufighi, Kiana, Jae Seong Yang, Nuno Miguel Luis, Salvador Aznar Benitah, Ben Lehner, Luis Serrano, and Christina Kiel. 2015. “Dissecting the Calcium-Induced Differentiation of Human Primary Keratinocytes Stem Cells by Integrative and Structural Network Analyses.” PLoS Computational Biology 11 (5): 1–27. https://doi.org/10.1371/journal.pcbi.1004256.	Fig 1	IVL (involucrin)	15.6073	Fold-increase (AU)	45	h	1.2	mM CaCl2	NA	Raw data provided in Supplementary table 1. We used R to automatically extract mean-over replicates data corresponding to genes of interest (terminal differentiation markers) from the 16,720 genes measured; and further selected those that are classified as 'dynamic' (at least 2-fold change -fold expression change cut-off and a Chi-squared test on time points of biological replicates)	primary human keratinocyte	mRNA was isolated, and expression profiles were measured using Agilent microarrays
